# Supplementary material for: Triethyl­ammonium bis­{2-[(2-oxido-5-nitro­benzylidene)amino]­benzoato}ferrate(III) monohydrate
Source: Acta Crystallogr Sect E Struct Rep Online. 2011 Apr 13;67(Pt 5):m593–4. doi: 10.1107/S1600536811011196 (PMC3089355; doi:10.1107/S1600536811011196)
Supplement: Supplementary file 1 [file e-67-0m593-sup1.cif]

##############################################################################
#                                                                            #
# This CIF contains the data in a paper accepted for publication in          #
# Acta Crystallographica Section E. It conforms to the requirements of       #
# Notes for Authors for Acta Crystallographica Section E, and has been       #
# peer reviewed under the auspices of the IUCr Commission on Journals.       #
#                                                                            #
# Full details of the Crystallographic Information File format               #
# are given in the paper "The Crystallographic Information File (CIF):       #
# a New Standard Archive File for Crystallography" by S. R. Hall, F. H.      #
# Allen and I. D. Brown [Acta Cryst. (1991), A47, 655-685].                  #
#                                                                            #
# The current version of the core CIF dictionary is obtainable from          #
# ftp://ftp.iucr.org/pub/cif_core.dic.                                       #
#                                                                            #
# Software is freely available for graphical display of the structure(s)     #
# in this CIF. For information consult the CIF software page                 #
# http://www.iucr.org/resources/cif/software.                                #
#                                                                            #
# This file may be used for bona fide research purposes within the           #
# scientific community so long as proper attribution is given to the journal # 
# article from which it was obtained.                                        #
#                                                                            #
##############################################################################
data_I
_audit_creation_method     SHELXL-97
_chemical_name_systematic
;
Triethylammonium
bis{2-[(2-oxido-5-nitrobenzylidene)amino]benzoato}ferrate(III)
monohydrate
;
_chemical_name_common
;
;
_chemical_formula_moiety     'C6 H16 N +, C28 H16 Fe N4 O10 -, O'
_chemical_formula_sum     'C34 H32 Fe N5 O11'
_chemical_formula_iupac     '(C6 H16 N) [Fe (C14 H8 N2 O5)2], H2 O'
_chemical_formula_weight     742.50
_chemical_melting_point     ?
_symmetry_cell_setting     monoclinic
_symmetry_space_group_name_H-M     'P 21/c'
_symmetry_space_group_name_hall     '-P 2ybc'
loop_
    _symmetry_equiv_pos_as_xyz
    'x, y, z'
    '-x, y+1/2, -z+1/2'
    '-x, -y, -z'
    'x, -y-1/2, z-1/2'
_cell_length_a     10.2688(3)
_cell_length_b     14.7128(4)
_cell_length_c     25.0800(7)
_cell_angle_alpha     90.00
_cell_angle_beta     97.230(2)
_cell_angle_gamma     90.00
_cell_volume     3759.03(18)
_cell_formula_units_Z     4
_cell_measurement_reflns_used     5575
_cell_measurement_theta_min     5.76
_cell_measurement_theta_max     24.97
_cell_measurement_temperature     296(2)
_exptl_crystal_description     prism
_exptl_crystal_colour     red
_exptl_crystal_size_max     0.35
_exptl_crystal_size_mid     0.05
_exptl_crystal_size_min     0.04
_exptl_crystal_density_diffrn     1.312
_exptl_crystal_density_meas     ?
_exptl_crystal_density_method     'not measured'
_exptl_crystal_F_000     1540
_exptl_absorpt_coefficient_mu     0.464
_exptl_absorpt_correction_type     multi-scan
_exptl_absorpt_process_details     '(SADABS; Bruker, 2005)'
_exptl_absorpt_correction_T_min     0.8546
_exptl_absorpt_correction_T_max     0.9817
_exptl_special_details
;
;
_diffrn_ambient_temperature     296(2)
_diffrn_radiation_type     MoK\a
_diffrn_radiation_wavelength     0.71073
_diffrn_radiation_source     'fine-focus sealed tube'
_diffrn_radiation_monochromator     graphite
_diffrn_measurement_device_type     'Bruker APEXII CCD'
_diffrn_measurement_method     '\f and \w scans'
_diffrn_detector_area_resol_mean     ?
_diffrn_reflns_number     20469
_diffrn_reflns_av_R_equivalents     0.0350
_diffrn_reflns_av_sigmaI/netI     0.0335
_diffrn_reflns_theta_min     5.76
_diffrn_reflns_theta_max     25.06
_diffrn_reflns_theta_full     25.06
_diffrn_measured_fraction_theta_max     0.965
_diffrn_measured_fraction_theta_full     0.965
_diffrn_reflns_limit_h_min     -12
_diffrn_reflns_limit_h_max     12
_diffrn_reflns_limit_k_min     -17
_diffrn_reflns_limit_k_max     17
_diffrn_reflns_limit_l_min     -29
_diffrn_reflns_limit_l_max     28
_refine_special_details
;
Refinement of <i>F</i>^2^ against ALL reflections. The weighted <i>R</i>-factor
<i>wR</i> and goodness of fit <i>S</i> are based on <i>F</i>^2^, conventional
<i>R</i>-factors <i>R</i> are based on <i>F</i>, with <i>F</i> set to zero for
negative <i>F</i>^2^. The threshold expression of <i>F</i>^2^ >
\s(<i>F</i>^2^) is used only for calculating <i>R</i>-factors(gt) <i>etc</i>.
and is not relevant to the choice of reflections for refinement.
<i>R</i>-factors based on <i>F</i>^2^ are statistically about twice as large
as those based on <i>F</i>, and <i>R</i>- factors based on ALL data will be
even larger.
;
_reflns_number_total     6432
_reflns_number_gt     5305
_reflns_threshold_expression     >2sigma(I)
_refine_ls_structure_factor_coef     Fsqd
_refine_ls_matrix_type     full
_refine_ls_R_factor_all     0.0931
_refine_ls_R_factor_gt     0.0814
_refine_ls_wR_factor_gt     0.2337
_refine_ls_wR_factor_ref     0.2420
_refine_ls_goodness_of_fit_ref     1.125
_refine_ls_restrained_S_all     1.125
_refine_ls_number_reflns     6432
_refine_ls_number_parameters     466
_refine_ls_number_restraints     0
_refine_ls_hydrogen_treatment     constr
_refine_ls_weighting_scheme     calc
_refine_ls_weighting_details
         'calc w=1/[\s^2^(Fo^2^)+(0.1031P)^2^+8.9019P] where P=(Fo^2^+2Fc^2^)/3'
_atom_sites_solution_hydrogens     geom
_atom_sites_solution_primary     direct
_atom_sites_solution_secondary     difmap
_refine_ls_shift/su_max     0.000
_refine_ls_shift/su_mean     0.000
_refine_diff_density_max     0.885
_refine_diff_density_min     -0.605
_refine_ls_extinction_method     none
_refine_ls_extinction_coef     ?
loop_
    _atom_type_symbol
    _atom_type_description
    _atom_type_scat_dispersion_real
    _atom_type_scat_dispersion_imag
    _atom_type_scat_source
    'C' 'C' 0.0033 0.0016
                         'International Tables Vol C Tables 4.2.6.8 and 6.1.1.4'
    'H' 'H' 0.0000 0.0000
                         'International Tables Vol C Tables 4.2.6.8 and 6.1.1.4'
    'Fe' 'Fe' 0.3463 0.8444
                         'International Tables Vol C Tables 4.2.6.8 and 6.1.1.4'
    'N' 'N' 0.0061 0.0033
                         'International Tables Vol C Tables 4.2.6.8 and 6.1.1.4'
    'O' 'O' 0.0106 0.0060
                         'International Tables Vol C Tables 4.2.6.8 and 6.1.1.4'
_computing_data_collection     'APEX2 (Bruker, 2005)'
_computing_cell_refinement     'SAINT (Bruker, 2005)'
_computing_data_reduction     'SAINT (Bruker, 2005)'
_computing_structure_solution     'SHELXS97 (Sheldrick, 2008)'
_computing_structure_refinement     'SHELXL97 (Sheldrick, 2008)'
_computing_molecular_graphics     'PLATON (Spek, 2009)'
_computing_publication_material     'publCIF (Westrip, 2010)'
loop_
    _atom_site_type_symbol
    _atom_site_label
    _atom_site_fract_x
    _atom_site_fract_y
    _atom_site_fract_z
    _atom_site_U_iso_or_equiv
    _atom_site_adp_type
    _atom_site_calc_flag
    _atom_site_refinement_flags
    _atom_site_occupancy
    _atom_site_symmetry_multiplicity
    _atom_site_disorder_assembly
    _atom_site_disorder_group
    Fe Fe1 0.76042(6) 0.43361(4) 0.27782(3) 0.0393(3) Uani d . 1 1 . .
    N N1 0.6821(4) 0.5564(3) 0.28195(17) 0.0488(10) Uani d . 1 1 . .
    N N2 0.6448(5) 0.5933(6) 0.5208(2) 0.0771(16) Uani d . 1 1 . .
    N N3 0.8339(4) 0.3095(3) 0.27462(17) 0.0495(10) Uani d . 1 1 . .
    N N4 1.0827(7) 0.2486(7) 0.5039(3) 0.103(2) Uani d . 1 1 . .
    N N5 0.2528(12) 0.4148(8) 0.1890(4) 0.139(3) Uani d . 1 1 . .
    H H5A 0.3355 0.3918 0.1905 0.167 Uiso calc R 1 1 . .
    O O1 0.8649(4) 0.4740(3) 0.22465(16) 0.0605(10) Uani d . 1 1 . .
    O O2 0.9514(5) 0.5716(3) 0.1731(2) 0.0854(14) Uani d . 1 1 . .
    O O3 0.6678(3) 0.3946(2) 0.33491(14) 0.0506(8) Uani d . 1 1 . .
    O O4 0.6579(5) 0.5525(5) 0.5635(2) 0.0986(18) Uani d . 1 1 . .
    O O5 0.6314(6) 0.6749(5) 0.5180(2) 0.1001(18) Uani d . 1 1 . .
    O O6 0.6131(4) 0.4005(3) 0.22741(16) 0.0605(10) Uani d . 1 1 . .
    O O7 0.4835(4) 0.3151(4) 0.1717(2) 0.0804(13) Uani d . 1 1 . .
    O O8 0.9015(4) 0.4666(3) 0.33112(15) 0.0556(9) Uani d . 1 1 . .
    O O9 1.0951(9) 0.1671(6) 0.4971(3) 0.137(3) Uani d . 1 1 . .
    O O10 1.1067(8) 0.2867(5) 0.5476(2) 0.132(3) Uani d . 1 1 . .
    O O11A 0.741(3) 0.1967(14) 0.4845(9) 0.160(4) Uani d P 0.40 1 . .
    O O11B 0.6751(18) 0.1050(10) 0.5340(6) 0.160(4) Uani d P 0.60 1 . .
    C C1 0.8614(6) 0.5491(4) 0.1981(2) 0.0588(14) Uani d . 1 1 . .
    C C2 0.7424(6) 0.6079(4) 0.1954(2) 0.0593(14) Uani d . 1 1 . .
    C C3 0.6571(6) 0.6104(4) 0.2343(2) 0.0556(13) Uani d . 1 1 . .
    C C4 0.6518(5) 0.5896(4) 0.3267(2) 0.0509(12) Uani d . 1 1 . .
    H H4A 0.6265 0.6503 0.3269 0.061 Uiso calc R 1 1 . .
    C C5 0.6544(5) 0.5397(4) 0.3761(2) 0.0487(11) Uani d . 1 1 . .
    C C6 0.6607(5) 0.4436(4) 0.3777(2) 0.0482(11) Uani d . 1 1 . .
    C C7 0.6597(5) 0.3994(5) 0.4274(2) 0.0597(14) Uani d . 1 1 . .
    H H7A 0.6607 0.3362 0.4289 0.072 Uiso calc R 1 1 . .
    C C8 0.6571(6) 0.4482(5) 0.4737(2) 0.0673(16) Uani d . 1 1 . .
    H H8A 0.6607 0.4185 0.5066 0.081 Uiso calc R 1 1 . .
    C C9 0.6491(5) 0.5417(5) 0.4714(2) 0.0625(15) Uani d . 1 1 . .
    C C10 0.6460(5) 0.5879(4) 0.4237(2) 0.0581(14) Uani d . 1 1 . .
    H H10A 0.6384 0.6509 0.4230 0.070 Uiso calc R 1 1 . .
    C C11 0.5449(8) 0.6639(4) 0.2276(3) 0.0780(19) Uani d . 1 1 . .
    H H11A 0.4867 0.6636 0.2532 0.094 Uiso calc R 1 1 . .
    C C12 0.5208(10) 0.7188(5) 0.1812(3) 0.096(3) Uani d . 1 1 . .
    H H12A 0.4460 0.7551 0.1763 0.115 Uiso calc R 1 1 . .
    C C13 0.6048(10) 0.7192(5) 0.1442(4) 0.099(3) Uani d . 1 1 . .
    H H13A 0.5885 0.7563 0.1140 0.118 Uiso calc R 1 1 . .
    C C14 0.7160(8) 0.6643(5) 0.1507(3) 0.0787(19) Uani d . 1 1 . .
    H H14A 0.7735 0.6652 0.1249 0.094 Uiso calc R 1 1 . .
    C C15 0.5931(5) 0.3311(4) 0.1968(2) 0.0573(13) Uani d . 1 1 . .
    C C16 0.7025(6) 0.2670(4) 0.1898(2) 0.0597(14) Uani d . 1 1 . .
    C C17 0.8148(6) 0.2571(4) 0.2260(2) 0.0554(13) Uani d . 1 1 . .
    C C18 0.8964(5) 0.2712(4) 0.3170(2) 0.0531(12) Uani d . 1 1 . .
    H H18A 0.9137 0.2093 0.3152 0.064 Uiso calc R 1 1 . .
    C C19 0.9408(5) 0.3170(4) 0.3664(2) 0.0533(13) Uani d . 1 1 . .
    C C20 0.9450(5) 0.4139(4) 0.3703(2) 0.0510(12) Uani d . 1 1 . .
    C C21 0.9988(6) 0.4511(5) 0.4194(2) 0.0635(15) Uani d . 1 1 . .
    H H21A 1.0056 0.5140 0.4226 0.076 Uiso calc R 1 1 . .
    C C22 1.0412(6) 0.3991(5) 0.4623(3) 0.0700(17) Uani d . 1 1 . .
    H H22A 1.0744 0.4259 0.4948 0.084 Uiso calc R 1 1 . .
    C C23 1.0348(6) 0.3054(6) 0.4577(2) 0.0738(18) Uani d . 1 1 . .
    C C24 0.9887(6) 0.2630(5) 0.4103(2) 0.0641(15) Uani d . 1 1 . .
    H H24A 0.9892 0.2000 0.4075 0.077 Uiso calc R 1 1 . .
    C C25 0.9163(7) 0.1966(5) 0.2154(3) 0.0730(18) Uani d . 1 1 . .
    H H25A 0.9941 0.1926 0.2386 0.088 Uiso calc R 1 1 . .
    C C26 0.8961(10) 0.1443(6) 0.1697(3) 0.104(3) Uani d . 1 1 . .
    H H26A 0.9595 0.1022 0.1628 0.125 Uiso calc R 1 1 . .
    C C27 0.7844(10) 0.1530(6) 0.1342(3) 0.107(3) Uani d . 1 1 . .
    H H27A 0.7737 0.1179 0.1031 0.129 Uiso calc R 1 1 . .
    C C28 0.6886(8) 0.2124(5) 0.1438(3) 0.086(2) Uani d . 1 1 . .
    H H28A 0.6128 0.2168 0.1194 0.104 Uiso calc R 1 1 . .
    C C29 0.2660(14) 0.5053(12) 0.1683(9) 0.165(6) Uani d . 1 1 . .
    H H29A 0.1813 0.5351 0.1667 0.198 Uiso calc R 1 1 . .
    H H29B 0.3266 0.5386 0.1939 0.198 Uiso calc R 1 1 . .
    C C30 0.309(3) 0.5136(18) 0.1172(11) 0.274(13) Uani d . 1 1 . .
    H H30A 0.2453 0.5464 0.0935 0.411 Uiso calc R 1 1 . .
    H H30B 0.3211 0.4542 0.1027 0.411 Uiso calc R 1 1 . .
    H H30C 0.3914 0.5458 0.1207 0.411 Uiso calc R 1 1 . .
    C C31 0.1695(12) 0.3468(13) 0.1528(6) 0.172(7) Uani d . 1 1 . .
    H H31A 0.2154 0.3332 0.1222 0.206 Uiso calc R 1 1 . .
    H H31B 0.1642 0.2907 0.1728 0.206 Uiso calc R 1 1 . .
    C C32 0.0405(15) 0.3743(10) 0.1332(6) 0.161(5) Uani d . 1 1 . .
    H H32A 0.0069 0.3363 0.1035 0.241 Uiso calc R 1 1 . .
    H H32B 0.0415 0.4364 0.1216 0.241 Uiso calc R 1 1 . .
    H H32C -0.0145 0.3688 0.1613 0.241 Uiso calc R 1 1 . .
    C C33 0.2234(16) 0.4065(15) 0.2459(7) 0.192(7) Uani d . 1 1 . .
    H H33A 0.1400 0.4359 0.2488 0.230 Uiso calc R 1 1 . .
    H H33B 0.2136 0.3426 0.2541 0.230 Uiso calc R 1 1 . .
    C C34 0.323(2) 0.4457(12) 0.2862(7) 0.204(8) Uani d . 1 1 . .
    H H34A 0.3114 0.4224 0.3211 0.306 Uiso calc R 1 1 . .
    H H34B 0.3136 0.5107 0.2862 0.306 Uiso calc R 1 1 . .
    H H34C 0.4086 0.4299 0.2778 0.306 Uiso calc R 1 1 . .
loop_
    _atom_site_aniso_label
    _atom_site_aniso_U_11
    _atom_site_aniso_U_22
    _atom_site_aniso_U_33
    _atom_site_aniso_U_12
    _atom_site_aniso_U_13
    _atom_site_aniso_U_23
    Fe1 0.0418(4) 0.0346(4) 0.0414(4) 0.0049(3) 0.0053(3) -0.0007(3)
    N1 0.058(2) 0.044(2) 0.045(2) -0.0014(19) 0.0095(19) -0.0020(18)
    N2 0.061(3) 0.117(5) 0.053(3) -0.003(3) 0.008(2) -0.019(3)
    N3 0.053(2) 0.051(2) 0.043(2) 0.0046(19) -0.0002(18) -0.0003(18)
    N4 0.104(5) 0.128(6) 0.070(5) -0.019(5) -0.013(4) 0.038(4)
    N5 0.156(9) 0.152(9) 0.113(7) -0.003(7) 0.033(6) -0.005(6)
    O1 0.056(2) 0.073(3) 0.054(2) 0.0044(19) 0.0148(17) -0.001(2)
    O2 0.084(3) 0.093(3) 0.086(3) -0.025(3) 0.038(3) -0.003(3)
    O3 0.054(2) 0.0494(19) 0.049(2) -0.0039(16) 0.0104(15) -0.0029(16)
    O4 0.084(3) 0.165(6) 0.047(3) 0.004(3) 0.009(2) -0.011(3)
    O5 0.124(5) 0.112(5) 0.068(3) 0.006(4) 0.026(3) -0.032(3)
    O6 0.055(2) 0.067(2) 0.058(2) 0.0076(18) -0.0025(17) 0.0048(19)
    O7 0.059(2) 0.099(3) 0.077(3) -0.004(2) -0.014(2) -0.010(3)
    O8 0.057(2) 0.055(2) 0.053(2) -0.0113(17) 0.0005(17) 0.0015(17)
    O9 0.182(7) 0.120(6) 0.098(5) 0.012(5) -0.034(5) 0.046(4)
    O10 0.166(6) 0.170(6) 0.049(3) -0.052(5) -0.028(3) 0.030(3)
    O11A 0.213(13) 0.127(8) 0.131(9) 0.005(8) -0.009(8) -0.001(7)
    O11B 0.213(13) 0.127(8) 0.131(9) 0.005(8) -0.009(8) -0.001(7)
    C1 0.064(3) 0.065(3) 0.050(3) -0.015(3) 0.014(3) -0.010(3)
    C2 0.075(4) 0.052(3) 0.051(3) -0.007(3) 0.010(3) 0.001(2)
    C3 0.074(4) 0.043(3) 0.051(3) 0.004(3) 0.009(3) 0.000(2)
    C4 0.058(3) 0.044(3) 0.052(3) 0.003(2) 0.011(2) -0.005(2)
    C5 0.046(3) 0.056(3) 0.046(3) 0.001(2) 0.012(2) -0.006(2)
    C6 0.041(2) 0.058(3) 0.047(3) -0.002(2) 0.008(2) -0.001(2)
    C7 0.056(3) 0.070(3) 0.055(3) 0.002(3) 0.015(2) 0.010(3)
    C8 0.059(3) 0.093(5) 0.050(3) 0.004(3) 0.010(3) 0.010(3)
    C9 0.050(3) 0.096(5) 0.043(3) 0.000(3) 0.009(2) -0.010(3)
    C10 0.048(3) 0.069(3) 0.058(3) 0.003(3) 0.010(2) -0.011(3)
    C11 0.106(5) 0.064(4) 0.064(4) 0.027(4) 0.014(4) 0.007(3)
    C12 0.135(7) 0.074(5) 0.081(5) 0.042(5) 0.020(5) 0.021(4)
    C13 0.146(8) 0.071(5) 0.079(5) 0.023(5) 0.018(5) 0.024(4)
    C14 0.109(5) 0.069(4) 0.061(4) -0.002(4) 0.023(4) 0.008(3)
    C15 0.054(3) 0.069(4) 0.048(3) -0.001(3) 0.003(2) 0.007(3)
    C16 0.071(3) 0.061(3) 0.045(3) 0.001(3) -0.004(3) -0.001(2)
    C17 0.066(3) 0.052(3) 0.048(3) 0.008(3) 0.007(2) -0.002(2)
    C18 0.058(3) 0.049(3) 0.051(3) 0.008(2) 0.001(2) 0.001(2)
    C19 0.044(3) 0.068(3) 0.046(3) 0.003(2) -0.002(2) 0.002(2)
    C20 0.043(3) 0.061(3) 0.048(3) -0.007(2) 0.001(2) 0.002(2)
    C21 0.056(3) 0.080(4) 0.054(3) -0.011(3) 0.003(3) -0.004(3)
    C22 0.065(4) 0.092(5) 0.052(3) -0.014(3) 0.000(3) -0.004(3)
    C23 0.062(4) 0.107(5) 0.048(3) -0.008(4) -0.009(3) 0.018(3)
    C24 0.057(3) 0.076(4) 0.058(4) 0.006(3) -0.001(3) 0.015(3)
    C25 0.082(4) 0.075(4) 0.061(4) 0.030(3) 0.006(3) -0.007(3)
    C26 0.141(7) 0.093(5) 0.073(5) 0.051(5) -0.009(5) -0.026(4)
    C27 0.138(7) 0.108(6) 0.071(5) 0.030(6) -0.007(5) -0.039(5)
    C28 0.097(5) 0.091(5) 0.065(4) 0.013(4) -0.015(4) -0.019(4)
    C29 0.124(9) 0.159(13) 0.211(19) 0.009(9) 0.013(10) 0.006(12)
    C30 0.38(4) 0.26(3) 0.19(2) -0.02(2) 0.07(2) 0.070(18)
    C31 0.092(7) 0.285(19) 0.132(10) -0.001(10) -0.013(7) -0.075(11)
    C32 0.165(13) 0.163(12) 0.159(12) -0.012(10) 0.041(10) -0.060(10)
    C33 0.151(12) 0.29(2) 0.133(12) 0.040(13) 0.010(9) -0.069(13)
    C34 0.26(2) 0.205(16) 0.126(11) 0.014(14) -0.043(13) -0.039(11)
_geom_special_details
;
All e.s.d.'s (except the e.s.d. in the dihedral angle between two l.s. planes)
are estimated using the full covariance matrix. The cell e.s.d.'s are taken
into account individually in the estimation of e.s.d.'s in distances, angles
and torsion angles; correlations between e.s.d.'s in cell parameters are only
used when they are defined by crystal symmetry. An approximate (isotropic)
treatment of cell e.s.d.'s is used for estimating e.s.d.'s involving l.s.
planes.
;
loop_
    _geom_bond_atom_site_label_1
    _geom_bond_atom_site_label_2
    _geom_bond_site_symmetry_2
    _geom_bond_distance
    _geom_bond_publ_flag
    Fe1 O3 . 1.904(4) ?
    Fe1 O8 . 1.906(4) ?
    Fe1 O1 . 1.908(4) ?
    Fe1 O6 . 1.909(4) ?
    Fe1 N3 . 1.981(4) ?
    Fe1 N1 . 1.985(4) ?
    N1 C4 . 1.299(7) ?
    N1 C3 . 1.431(7) ?
    N2 O5 . 1.209(8) ?
    N2 O4 . 1.219(8) ?
    N2 C9 . 1.460(8) ?
    N3 C18 . 1.300(7) ?
    N3 C17 . 1.436(7) ?
    N4 O9 . 1.220(10) ?
    N4 O10 . 1.230(10) ?
    N4 C23 . 1.462(9) ?
    N5 C29 . 1.443(18) ?
    N5 C33 . 1.50(2) ?
    N5 C31 . 1.537(16) ?
    N5 H5A . 0.9100 ?
    O1 C1 . 1.289(7) ?
    O2 C1 . 1.225(7) ?
    O3 C6 . 1.301(6) ?
    O6 C15 . 1.280(7) ?
    O7 C15 . 1.241(7) ?
    O8 C20 . 1.288(6) ?
    C1 C2 . 1.492(9) ?
    C2 C3 . 1.392(8) ?
    C2 C14 . 1.394(9) ?
    C3 C11 . 1.387(9) ?
    C4 C5 . 1.436(8) ?
    C4 H4A . 0.9300 ?
    C5 C10 . 1.400(8) ?
    C5 C6 . 1.417(7) ?
    C6 C7 . 1.409(8) ?
    C7 C8 . 1.368(9) ?
    C7 H7A . 0.9300 ?
    C8 C9 . 1.379(10) ?
    C8 H8A . 0.9300 ?
    C9 C10 . 1.373(9) ?
    C10 H10A . 0.9300 ?
    C11 C12 . 1.412(10) ?
    C11 H11A . 0.9300 ?
    C12 C13 . 1.346(12) ?
    C12 H12A . 0.9300 ?
    C13 C14 . 1.391(11) ?
    C13 H13A . 0.9300 ?
    C14 H14A . 0.9300 ?
    C15 C16 . 1.493(8) ?
    C16 C17 . 1.382(8) ?
    C16 C28 . 1.399(9) ?
    C17 C25 . 1.420(8) ?
    C18 C19 . 1.432(8) ?
    C18 H18A . 0.9300 ?
    C19 C24 . 1.396(8) ?
    C19 C20 . 1.429(8) ?
    C20 C21 . 1.397(8) ?
    C21 C22 . 1.348(9) ?
    C21 H21A . 0.9300 ?
    C22 C23 . 1.385(10) ?
    C22 H22A . 0.9300 ?
    C23 C24 . 1.373(9) ?
    C24 H24A . 0.9300 ?
    C25 C26 . 1.375(10) ?
    C25 H25A . 0.9300 ?
    C26 C27 . 1.367(12) ?
    C26 H26A . 0.9300 ?
    C27 C28 . 1.359(11) ?
    C27 H27A . 0.9300 ?
    C28 H28A . 0.9300 ?
    C29 C30 . 1.41(3) ?
    C29 H29A . 0.9700 ?
    C29 H29B . 0.9700 ?
    C30 H30A . 0.9600 ?
    C30 H30B . 0.9600 ?
    C30 H30C . 0.9600 ?
    C31 C32 . 1.413(17) ?
    C31 H31A . 0.9700 ?
    C31 H31B . 0.9700 ?
    C32 H32A . 0.9600 ?
    C32 H32B . 0.9600 ?
    C32 H32C . 0.9600 ?
    C33 C34 . 1.46(2) ?
    C33 H33A . 0.9700 ?
    C33 H33B . 0.9700 ?
    C34 H34A . 0.9600 ?
    C34 H34B . 0.9600 ?
    C34 H34C . 0.9600 ?
loop_
    _geom_angle_atom_site_label_1
    _geom_angle_atom_site_label_2
    _geom_angle_atom_site_label_3
    _geom_angle_site_symmetry_1
    _geom_angle_site_symmetry_3
    _geom_angle
    _geom_angle_publ_flag
    O3 Fe1 O8 . . 87.53(16) ?
    O3 Fe1 O1 . . 175.55(16) ?
    O8 Fe1 O1 . . 88.07(17) ?
    O3 Fe1 O6 . . 89.54(16) ?
    O8 Fe1 O6 . . 176.91(17) ?
    O1 Fe1 O6 . . 94.87(18) ?
    O3 Fe1 N3 . . 88.95(17) ?
    O8 Fe1 N3 . . 90.20(17) ?
    O1 Fe1 N3 . . 90.46(18) ?
    O6 Fe1 N3 . . 90.70(17) ?
    O3 Fe1 N1 . . 89.48(17) ?
    O8 Fe1 N1 . . 90.51(17) ?
    O1 Fe1 N1 . . 91.17(18) ?
    O6 Fe1 N1 . . 88.50(18) ?
    N3 Fe1 N1 . . 178.24(18) ?
    C4 N1 C3 . . 118.4(4) ?
    C4 N1 Fe1 . . 122.0(4) ?
    C3 N1 Fe1 . . 119.6(3) ?
    O5 N2 O4 . . 122.6(6) ?
    O5 N2 C9 . . 118.8(6) ?
    O4 N2 C9 . . 118.5(7) ?
    C18 N3 C17 . . 117.6(4) ?
    C18 N3 Fe1 . . 121.1(4) ?
    C17 N3 Fe1 . . 121.2(3) ?
    O9 N4 O10 . . 124.1(7) ?
    O9 N4 C23 . . 118.8(8) ?
    O10 N4 C23 . . 117.1(9) ?
    C29 N5 C33 . . 117.3(14) ?
    C29 N5 C31 . . 117.2(13) ?
    C33 N5 C31 . . 110.2(12) ?
    C29 N5 H5A . . 103.2 ?
    C33 N5 H5A . . 103.2 ?
    C31 N5 H5A . . 103.2 ?
    C1 O1 Fe1 . . 130.3(4) ?
    C6 O3 Fe1 . . 122.5(3) ?
    C15 O6 Fe1 . . 130.9(4) ?
    C20 O8 Fe1 . . 122.8(3) ?
    O2 C1 O1 . . 121.5(6) ?
    O2 C1 C2 . . 119.1(6) ?
    O1 C1 C2 . . 119.3(5) ?
    C3 C2 C14 . . 118.2(6) ?
    C3 C2 C1 . . 124.7(5) ?
    C14 C2 C1 . . 117.2(6) ?
    C11 C3 C2 . . 121.0(5) ?
    C11 C3 N1 . . 118.4(5) ?
    C2 C3 N1 . . 120.5(5) ?
    N1 C4 C5 . . 124.9(5) ?
    N1 C4 H4A . . 117.5 ?
    C5 C4 H4A . . 117.5 ?
    C10 C5 C6 . . 119.3(5) ?
    C10 C5 C4 . . 118.6(5) ?
    C6 C5 C4 . . 122.0(5) ?
    O3 C6 C7 . . 118.8(5) ?
    O3 C6 C5 . . 122.5(5) ?
    C7 C6 C5 . . 118.7(5) ?
    C8 C7 C6 . . 120.8(6) ?
    C8 C7 H7A . . 119.6 ?
    C6 C7 H7A . . 119.6 ?
    C7 C8 C9 . . 119.6(6) ?
    C7 C8 H8A . . 120.2 ?
    C9 C8 H8A . . 120.2 ?
    C10 C9 C8 . . 121.8(6) ?
    C10 C9 N2 . . 118.9(6) ?
    C8 C9 N2 . . 119.3(6) ?
    C9 C10 C5 . . 119.6(6) ?
    C9 C10 H10A . . 120.2 ?
    C5 C10 H10A . . 120.2 ?
    C3 C11 C12 . . 118.8(7) ?
    C3 C11 H11A . . 120.6 ?
    C12 C11 H11A . . 120.6 ?
    C13 C12 C11 . . 120.6(7) ?
    C13 C12 H12A . . 119.7 ?
    C11 C12 H12A . . 119.7 ?
    C12 C13 C14 . . 120.3(7) ?
    C12 C13 H13A . . 119.9 ?
    C14 C13 H13A . . 119.9 ?
    C13 C14 C2 . . 121.0(7) ?
    C13 C14 H14A . . 119.5 ?
    C2 C14 H14A . . 119.5 ?
    O7 C15 O6 . . 121.5(6) ?
    O7 C15 C16 . . 118.0(6) ?
    O6 C15 C16 . . 120.6(5) ?
    C17 C16 C28 . . 118.1(6) ?
    C17 C16 C15 . . 124.6(5) ?
    C28 C16 C15 . . 117.3(5) ?
    C16 C17 C25 . . 121.0(5) ?
    C16 C17 N3 . . 120.9(5) ?
    C25 C17 N3 . . 118.1(5) ?
    N3 C18 C19 . . 125.1(5) ?
    N3 C18 H18A . . 117.5 ?
    C19 C18 H18A . . 117.5 ?
    C24 C19 C20 . . 120.6(5) ?
    C24 C19 C18 . . 117.1(5) ?
    C20 C19 C18 . . 122.1(5) ?
    O8 C20 C21 . . 119.8(5) ?
    O8 C20 C19 . . 123.0(5) ?
    C21 C20 C19 . . 117.2(5) ?
    C22 C21 C20 . . 122.2(6) ?
    C22 C21 H21A . . 118.9 ?
    C20 C21 H21A . . 118.9 ?
    C21 C22 C23 . . 119.4(6) ?
    C21 C22 H22A . . 120.3 ?
    C23 C22 H22A . . 120.3 ?
    C24 C23 C22 . . 122.2(6) ?
    C24 C23 N4 . . 118.1(7) ?
    C22 C23 N4 . . 119.6(7) ?
    C23 C24 C19 . . 118.2(6) ?
    C23 C24 H24A . . 120.9 ?
    C19 C24 H24A . . 120.9 ?
    C26 C25 C17 . . 118.0(6) ?
    C26 C25 H25A . . 121.0 ?
    C17 C25 H25A . . 121.0 ?
    C27 C26 C25 . . 121.1(7) ?
    C27 C26 H26A . . 119.4 ?
    C25 C26 H26A . . 119.4 ?
    C28 C27 C26 . . 120.8(7) ?
    C28 C27 H27A . . 119.6 ?
    C26 C27 H27A . . 119.6 ?
    C27 C28 C16 . . 120.9(7) ?
    C27 C28 H28A . . 119.5 ?
    C16 C28 H28A . . 119.5 ?
    C30 C29 N5 . . 117.5(17) ?
    C30 C29 H29A . . 107.9 ?
    N5 C29 H29A . . 107.9 ?
    C30 C29 H29B . . 107.9 ?
    N5 C29 H29B . . 107.9 ?
    H29A C29 H29B . . 107.2 ?
    C29 C30 H30A . . 109.5 ?
    C29 C30 H30B . . 109.5 ?
    H30A C30 H30B . . 109.5 ?
    C29 C30 H30C . . 109.5 ?
    H30A C30 H30C . . 109.5 ?
    H30B C30 H30C . . 109.5 ?
    C32 C31 N5 . . 116.5(13) ?
    C32 C31 H31A . . 108.2 ?
    N5 C31 H31A . . 108.2 ?
    C32 C31 H31B . . 108.2 ?
    N5 C31 H31B . . 108.2 ?
    H31A C31 H31B . . 107.3 ?
    C31 C32 H32A . . 109.5 ?
    C31 C32 H32B . . 109.5 ?
    H32A C32 H32B . . 109.5 ?
    C31 C32 H32C . . 109.5 ?
    H32A C32 H32C . . 109.5 ?
    H32B C32 H32C . . 109.5 ?
    C34 C33 N5 . . 114.7(16) ?
    C34 C33 H33A . . 108.6 ?
    N5 C33 H33A . . 108.6 ?
    C34 C33 H33B . . 108.6 ?
    N5 C33 H33B . . 108.6 ?
    H33A C33 H33B . . 107.6 ?
    C33 C34 H34A . . 109.5 ?
    C33 C34 H34B . . 109.5 ?
    H34A C34 H34B . . 109.5 ?
    C33 C34 H34C . . 109.5 ?
    H34A C34 H34C . . 109.5 ?
    H34B C34 H34C . . 109.5 ?
loop_
    _geom_torsion_atom_site_label_1
    _geom_torsion_atom_site_label_2
    _geom_torsion_atom_site_label_3
    _geom_torsion_atom_site_label_4
    _geom_torsion_site_symmetry_1
    _geom_torsion_site_symmetry_2
    _geom_torsion_site_symmetry_3
    _geom_torsion_site_symmetry_4
    _geom_torsion
    _geom_torsion_publ_flag
    O3 Fe1 N1 C4 . . . . 30.7(4) ?
    O8 Fe1 N1 C4 . . . . -56.8(4) ?
    O1 Fe1 N1 C4 . . . . -144.9(4) ?
    O6 Fe1 N1 C4 . . . . 120.2(4) ?
    N3 Fe1 N1 C4 . . . . 57(6) ?
    O3 Fe1 N1 C3 . . . . -149.0(4) ?
    O8 Fe1 N1 C3 . . . . 123.5(4) ?
    O1 Fe1 N1 C3 . . . . 35.4(4) ?
    O6 Fe1 N1 C3 . . . . -59.4(4) ?
    N3 Fe1 N1 C3 . . . . -123(6) ?
    O3 Fe1 N3 C18 . . . . -54.7(4) ?
    O8 Fe1 N3 C18 . . . . 32.8(4) ?
    O1 Fe1 N3 C18 . . . . 120.9(4) ?
    O6 Fe1 N3 C18 . . . . -144.2(4) ?
    N1 Fe1 N3 C18 . . . . -81(6) ?
    O3 Fe1 N3 C17 . . . . 122.5(4) ?
    O8 Fe1 N3 C17 . . . . -150.0(4) ?
    O1 Fe1 N3 C17 . . . . -61.9(4) ?
    O6 Fe1 N3 C17 . . . . 32.9(4) ?
    N1 Fe1 N3 C17 . . . . 96(6) ?
    O3 Fe1 O1 C1 . . . . -108(2) ?
    O8 Fe1 O1 C1 . . . . -100.2(5) ?
    O6 Fe1 O1 C1 . . . . 78.8(5) ?
    N3 Fe1 O1 C1 . . . . 169.6(5) ?
    N1 Fe1 O1 C1 . . . . -9.8(5) ?
    O8 Fe1 O3 C6 . . . . 46.6(4) ?
    O1 Fe1 O3 C6 . . . . 54(2) ?
    O6 Fe1 O3 C6 . . . . -132.5(4) ?
    N3 Fe1 O3 C6 . . . . 136.8(4) ?
    N1 Fe1 O3 C6 . . . . -44.0(4) ?
    O3 Fe1 O6 C15 . . . . -102.1(5) ?
    O8 Fe1 O6 C15 . . . . -120(3) ?
    O1 Fe1 O6 C15 . . . . 77.3(5) ?
    N3 Fe1 O6 C15 . . . . -13.2(5) ?
    N1 Fe1 O6 C15 . . . . 168.4(5) ?
    O3 Fe1 O8 C20 . . . . 46.8(4) ?
    O1 Fe1 O8 C20 . . . . -132.6(4) ?
    O6 Fe1 O8 C20 . . . . 65(3) ?
    N3 Fe1 O8 C20 . . . . -42.1(4) ?
    N1 Fe1 O8 C20 . . . . 136.3(4) ?
    Fe1 O1 C1 O2 . . . . 165.6(4) ?
    Fe1 O1 C1 C2 . . . . -17.5(8) ?
    O2 C1 C2 C3 . . . . -155.9(6) ?
    O1 C1 C2 C3 . . . . 27.0(8) ?
    O2 C1 C2 C14 . . . . 23.7(8) ?
    O1 C1 C2 C14 . . . . -153.3(6) ?
    C14 C2 C3 C11 . . . . 3.4(9) ?
    C1 C2 C3 C11 . . . . -176.9(6) ?
    C14 C2 C3 N1 . . . . -177.8(5) ?
    C1 C2 C3 N1 . . . . 1.9(8) ?
    C4 N1 C3 C11 . . . . -36.8(8) ?
    Fe1 N1 C3 C11 . . . . 142.9(5) ?
    C4 N1 C3 C2 . . . . 144.4(5) ?
    Fe1 N1 C3 C2 . . . . -35.9(7) ?
    C3 N1 C4 C5 . . . . 171.3(5) ?
    Fe1 N1 C4 C5 . . . . -8.4(7) ?
    N1 C4 C5 C10 . . . . 166.9(5) ?
    N1 C4 C5 C6 . . . . -15.2(8) ?
    Fe1 O3 C6 C7 . . . . -145.1(4) ?
    Fe1 O3 C6 C5 . . . . 34.6(6) ?
    C10 C5 C6 O3 . . . . 179.6(5) ?
    C4 C5 C6 O3 . . . . 1.8(8) ?
    C10 C5 C6 C7 . . . . -0.6(7) ?
    C4 C5 C6 C7 . . . . -178.5(5) ?
    O3 C6 C7 C8 . . . . 177.6(5) ?
    C5 C6 C7 C8 . . . . -2.2(8) ?
    C6 C7 C8 C9 . . . . 3.1(9) ?
    C7 C8 C9 C10 . . . . -1.2(9) ?
    C7 C8 C9 N2 . . . . 179.2(5) ?
    O5 N2 C9 C10 . . . . 4.0(9) ?
    O4 N2 C9 C10 . . . . -174.4(6) ?
    O5 N2 C9 C8 . . . . -176.5(6) ?
    O4 N2 C9 C8 . . . . 5.2(8) ?
    C8 C9 C10 C5 . . . . -1.6(8) ?
    N2 C9 C10 C5 . . . . 177.9(5) ?
    C6 C5 C10 C9 . . . . 2.5(8) ?
    C4 C5 C10 C9 . . . . -179.6(5) ?
    C2 C3 C11 C12 . . . . -2.4(10) ?
    N1 C3 C11 C12 . . . . 178.8(6) ?
    C3 C11 C12 C13 . . . . 0.2(13) ?
    C11 C12 C13 C14 . . . . 0.9(14) ?
    C12 C13 C14 C2 . . . . 0.2(13) ?
    C3 C2 C14 C13 . . . . -2.3(10) ?
    C1 C2 C14 C13 . . . . 178.0(7) ?
    Fe1 O6 C15 O7 . . . . 170.2(4) ?
    Fe1 O6 C15 C16 . . . . -10.4(8) ?
    O7 C15 C16 C17 . . . . -158.3(6) ?
    O6 C15 C16 C17 . . . . 22.3(9) ?
    O7 C15 C16 C28 . . . . 20.7(9) ?
    O6 C15 C16 C28 . . . . -158.7(6) ?
    C28 C16 C17 C25 . . . . 3.2(10) ?
    C15 C16 C17 C25 . . . . -177.9(6) ?
    C28 C16 C17 N3 . . . . -178.6(6) ?
    C15 C16 C17 N3 . . . . 0.4(9) ?
    C18 N3 C17 C16 . . . . 146.0(6) ?
    Fe1 N3 C17 C16 . . . . -31.3(7) ?
    C18 N3 C17 C25 . . . . -35.7(8) ?
    Fe1 N3 C17 C25 . . . . 147.0(5) ?
    C17 N3 C18 C19 . . . . 170.4(5) ?
    Fe1 N3 C18 C19 . . . . -12.3(8) ?
    N3 C18 C19 C24 . . . . 170.6(6) ?
    N3 C18 C19 C20 . . . . -13.5(9) ?
    Fe1 O8 C20 C21 . . . . -149.8(4) ?
    Fe1 O8 C20 C19 . . . . 30.0(7) ?
    C24 C19 C20 O8 . . . . -179.6(5) ?
    C18 C19 C20 O8 . . . . 4.6(8) ?
    C24 C19 C20 C21 . . . . 0.2(8) ?
    C18 C19 C20 C21 . . . . -175.5(5) ?
    O8 C20 C21 C22 . . . . 177.5(6) ?
    C19 C20 C21 C22 . . . . -2.4(9) ?
    C20 C21 C22 C23 . . . . 1.7(10) ?
    C21 C22 C23 C24 . . . . 1.1(11) ?
    C21 C22 C23 N4 . . . . 179.0(6) ?
    O9 N4 C23 C24 . . . . 9.0(12) ?
    O10 N4 C23 C24 . . . . -170.3(7) ?
    O9 N4 C23 C22 . . . . -169.0(8) ?
    O10 N4 C23 C22 . . . . 11.7(11) ?
    C22 C23 C24 C19 . . . . -3.2(10) ?
    N4 C23 C24 C19 . . . . 178.9(6) ?
    C20 C19 C24 C23 . . . . 2.5(9) ?
    C18 C19 C24 C23 . . . . 178.4(6) ?
    C16 C17 C25 C26 . . . . -3.8(11) ?
    N3 C17 C25 C26 . . . . 177.9(7) ?
    C17 C25 C26 C27 . . . . 3.0(14) ?
    C25 C26 C27 C28 . . . . -1.5(17) ?
    C26 C27 C28 C16 . . . . 0.8(15) ?
    C17 C16 C28 C27 . . . . -1.6(12) ?
    C15 C16 C28 C27 . . . . 179.3(8) ?
    C33 N5 C29 C30 . . . . 172.4(18) ?
    C31 N5 C29 C30 . . . . -53(2) ?
    C29 N5 C31 C32 . . . . -53.9(18) ?
    C33 N5 C31 C32 . . . . 83.7(17) ?
    C29 N5 C33 C34 . . . . -60.7(19) ?
    C31 N5 C33 C34 . . . . 161.8(15) ?
loop_
    _geom_hbond_atom_site_label_D
    _geom_hbond_atom_site_label_H
    _geom_hbond_atom_site_label_A
    _geom_hbond_site_symmetry_A
    _geom_hbond_distance_DH
    _geom_hbond_distance_HA
    _geom_hbond_distance_DA
    _geom_hbond_angle_DHA
    N5 H5A O7 . 0.91 2.00 2.865(13) 159
data_global
_journal_date_recd_electronic     2011-01-22
_journal_date_accepted     2011-03-25
_journal_name_full     'Acta Crystallographica, Section E'
_journal_year     2011
_journal_volume     67
_journal_issue      5
_journal_page_first     m593
_journal_page_last     m594
_journal_paper_category     QM
_journal_coeditor_code     ZK2002
_publ_contact_author_name     'Eduard N. Chygorin'
_publ_contact_author_address
;
Department of Inorganic Chemistry,
 National Taras Shevchenko University, 64, Volodymyrs'ka st., 01601 Kyiv ,
 Ukraine
;
_publ_contact_author_email     edik_chem@mail.ru
_publ_contact_author_fax     ?
_publ_contact_author_phone     ?
_publ_section_title
;
Triethylammonium
bis{2-[(2-oxido-5-nitrobenzylidene)amino]benzoato}ferrate(III)
monohydrate
;
loop_
    _publ_author_name
    _publ_author_footnote
    _publ_author_address
    'Chygorin, Eduard N.' .
;
Department of Inorganic Chemistry, National Taras Shevchenko University,
64 Volodymyr'ska St, 01601 Kyiv, Ukraine
;
    'Petrusenko, Svetlana R.' .
;
Department of Inorganic Chemistry, National Taras Shevchenko University,
64 Volodymyr'ska St, 01601 Kyiv, Ukraine
;
    'Kokozay, Volodymyr N.' .
;
Department of Inorganic Chemistry, National Taras Shevchenko University,
64 Volodymyr'ska St, 01601 Kyiv, Ukraine
;
    'Smal, Yuri O.' .
;
Department of Inorganic Chemistry, National Taras Shevchenko University,
64 Volodymyr'ska St, 01601 Kyiv, Ukraine
;
    'Bon, Volodymyr V.' .
;
Department of Chemistry of Complex Compounds,
V.I. Vernadsky Institute of General and Inorganic Chemistry,
National Academy of Sciences of Ukraine,
32/34 Palladin Ave, Kyiv 03680, Ukraine
;
_publ_section_synopsis     .
