# Supplementary material for: Triethyl­ammonium bis­{2-[(2-oxido-5-nitro­benzylidene)amino]­benzoato}ferrate(III) monohydrate
Source: Acta Crystallogr Sect E Struct Rep Online. 2011 Apr 13;67(Pt 5):m593–4. doi: 10.1107/S1600536811011196 (PMC3089355; doi:10.1107/S1600536811011196)
Supplement: Supplementary file 2 [file e-67-0m593-Isup2.hkl]

# 
# h,k,l, Fc-squared, Fo-squared, sigma(Fo-squared) and status flag 
# 
data_I
_shelx_title ' 79 in P21/c' 
_shelx_refln_list_code          4 
_shelx_F_calc_maximum      241.95 
_exptl_crystal_F_000      1540.00 
_reflns_d_resolution_high  0.8391 
 
loop_ 
 _symmetry_equiv_pos_as_xyz 
 'x, y, z' 
 '-x, y+1/2, -z+1/2' 
 '-x, -y, -z' 
 'x, -y-1/2, z-1/2' 
 
_cell_length_a    10.2688 
_cell_length_b    14.7128 
_cell_length_c    25.0800 
_cell_angle_alpha  90.000 
_cell_angle_beta   97.230 
_cell_angle_gamma  90.000 
 
_shelx_F_squared_multiplier     1.000 
 
loop_ 
 _refln_index_h 
 _refln_index_k 
 _refln_index_l 
 _refln_F_squared_calc 
 _refln_F_squared_meas 
 _refln_F_squared_sigma 
 _refln_observed_status 
   3   0   0    58537.64    52990.07    680.10 o 
   4   0   0     3564.17     2610.29     43.15 o 
   5   0   0     2015.52     2308.51     55.41 o 
   6   0   0      449.17      633.43     24.46 o 
   7   0   0     5474.48     5131.76     67.26 o 
   8   0   0     1218.92     1015.19     23.49 o 
   9   0   0      813.29      773.01     26.87 o 
  10   0   0     1295.97     1216.01     35.94 o 
  11   0   0      103.76      109.21     23.29 o 
  12   0   0      342.41      309.98     33.19 o 
   3   1   0     5446.13     9431.71    180.96 o 
   4   1   0      141.52      159.90      6.01 o 
   5   1   0       17.43       77.77      8.15 o 
   6   1   0       10.12       12.99      3.42 o 
   7   1   0      317.51      349.83     11.59 o 
   8   1   0       19.71       11.45      4.54 o 
   9   1   0      223.05      199.60     10.27 o 
  10   1   0       56.52      121.84     16.09 o 
  11   1   0       28.62       34.25      7.87 o 
  12   1   0       40.77       31.59     11.88 o 
   3   2   0    16545.80    15473.09    167.53 o 
   4   2   0       73.09      102.85      9.58 o 
   5   2   0       25.37       44.71     11.42 o 
   6   2   0       49.00       82.06      5.65 o 
   7   2   0      716.57      658.04     13.53 o 
   8   2   0     1221.18     1225.73     20.43 o 
   9   2   0     1136.68      975.48     19.19 o 
  10   2   0     1056.96      986.41     20.28 o 
  11   2   0      102.28      102.22      8.90 o 
  12   2   0       63.55       52.65     12.58 o 
   3   3   0      102.51       81.21     11.24 o 
   4   3   0     2889.96     2575.66     35.75 o 
   5   3   0     2958.64     2748.68     39.25 o 
   6   3   0        2.23       -2.34      3.02 o 
   7   3   0     3233.63     3056.57     35.32 o 
   8   3   0      340.46      375.46     11.25 o 
   9   3   0      191.56      170.57      9.62 o 
  10   3   0      161.31      179.36     10.48 o 
  11   3   0       84.34       85.68      8.57 o 
   3   4   0     3898.68     2874.26     46.18 o 
   4   4   0       65.32      140.80      8.71 o 
   5   4   0      777.52      653.43     15.65 o 
   6   4   0       10.49       21.55      4.87 o 
   7   4   0      824.08      776.50     14.91 o 
   8   4   0        1.13      105.64      8.15 o 
   9   4   0       50.54       59.19      6.80 o 
  10   4   0      263.34      263.11     12.28 o 
  11   4   0       25.68       23.12      7.67 o 
   1   5   0     4085.72     4225.72     62.46 o 
   2   5   0     2115.97     2575.71    158.20 o 
   3   5   0     4147.78     4498.39     68.33 o 
   4   5   0      556.84      341.99     13.06 o 
   5   5   0     2986.78     2623.72     33.51 o 
   6   5   0        8.39       12.11      3.44 o 
   7   5   0      838.41      883.60     16.35 o 
   8   5   0      142.13      177.97     10.74 o 
   9   5   0      216.13      199.09     10.52 o 
  10   5   0       46.04       30.48      6.31 o 
  11   5   0       10.46        8.90      6.12 o 
   0   6   0    18130.10    19944.34    373.16 o 
   1   6   0       60.24        8.30      3.79 o 
   2   6   0     6849.71     6731.42     96.53 o 
   3   6   0     9116.49     8632.49    122.46 o 
   4   6   0      549.04      492.83     13.19 o 
   5   6   0      262.84      342.25     10.23 o 
   6   6   0       13.66       13.16      4.30 o 
   7   6   0     1107.06     1005.85     21.45 o 
   8   6   0      251.10      299.26     11.39 o 
   9   6   0      369.14      291.62     12.61 o 
  10   6   0      445.36      453.91     19.00 o 
  11   6   0       22.82       18.24      7.13 o 
   1   7   0       26.59      109.43      8.51 o 
   2   7   0     4225.37     3771.07     49.34 o 
   3   7   0       11.13       14.99      4.09 o 
   4   7   0       65.08       46.95      5.95 o 
   5   7   0      532.23      695.44     17.41 o 
   6   7   0       57.98       73.63      6.05 o 
   7   7   0      509.19      464.52     12.23 o 
   8   7   0       18.99       22.75      5.82 o 
   9   7   0        2.73        2.55      6.07 o 
  10   7   0        0.08       -2.25      5.82 o 
  11   7   0       68.97      104.17     12.43 o 
   0   8   0    14729.42    16771.17    185.36 o 
   1   8   0        1.13        0.78      2.38 o 
   2   8   0      932.70      835.35     15.70 o 
   3   8   0       60.92      150.53      8.02 o 
   4   8   0     1194.43      994.10     18.04 o 
   5   8   0       50.09       15.71      5.02 o 
   6   8   0      279.77      241.64     12.05 o 
   7   8   0      639.38      538.42     13.42 o 
   8   8   0      223.01      175.66     10.93 o 
   9   8   0       68.58       52.55      7.68 o 
  10   8   0      378.98      365.51     16.77 o 
   1   9   0      191.50      178.75      7.21 o 
   2   9   0      146.41       88.55      8.13 o 
   3   9   0      726.35      658.61     14.06 o 
   4   9   0       11.90       18.37      5.35 o 
   5   9   0      324.85      357.75     13.77 o 
   6   9   0      119.51      153.51     13.72 o 
   7   9   0      105.46       78.40     10.28 o 
   8   9   0        8.91        3.97      6.07 o 
   9   9   0       15.08       15.58      7.41 o 
  10   9   0        1.16        4.49      7.18 o 
   0  10   0      207.83      298.79     11.62 o 
   1  10   0      298.08      252.60      8.00 o 
   2  10   0      513.69      740.14     15.56 o 
   3  10   0      298.82      326.63      8.93 o 
   4  10   0      318.00      309.21     11.30 o 
   5  10   0       24.11       36.02      6.71 o 
   6  10   0       82.22       49.90      8.12 o 
   7  10   0       19.72       21.32      6.22 o 
   8  10   0       66.87       55.54      7.96 o 
   9  10   0      261.97      243.50     16.12 o 
   1  11   0      495.78      444.34     10.81 o 
   2  11   0        0.99        4.35      3.32 o 
   3  11   0     2139.94     2175.65     26.35 o 
   4  11   0      314.07      308.67     14.46 o 
   5  11   0     1144.65     1186.31     28.18 o 
   6  11   0      417.33      393.49     13.98 o 
   7  11   0      405.32      405.41     14.91 o 
   8  11   0       68.78       71.65     13.06 o 
   9  11   0      191.71      165.97     25.16 o 
   0  12   0      189.06      186.79     17.28 o 
   1  12   0       16.25       28.12      5.59 o 
   2  12   0       51.51      116.71     18.74 o 
   3  12   0        0.00       -2.50      3.78 o 
   4  12   0      185.99      174.35     10.93 o 
   5  12   0      131.28      103.65     12.04 o 
   6  12   0      194.19      222.79     12.77 o 
   7  12   0       11.28        6.70      6.82 o 
   8  12   0        3.65       19.05      8.02 o 
   1  13   0      320.72      310.11     10.56 o 
   2  13   0        6.22       -0.93      4.05 o 
   3  13   0      723.78      855.58     16.32 o 
   4  13   0        6.59        5.31      5.53 o 
   5  13   0      375.03      453.84     18.54 o 
   6  13   0       44.37       40.40     11.30 o 
   7  13   0      167.65      155.34     13.69 o 
   8  13   0      194.06      177.80     33.19 o 
   0  14   0       10.87       -0.03      6.05 o 
   1  14   0        7.93        1.60      4.43 o 
   2  14   0      303.53      324.60     11.40 o 
   3  14   0      125.76      148.57     11.16 o 
   4  14   0      877.90      857.36     25.03 o 
   5  14   0       18.71       16.68      8.35 o 
   6  14   0      410.49      403.56     19.22 o 
   7  14   0       12.24       25.67      9.35 o 
   1  15   0        0.01        3.81      5.21 o 
   2  15   0        5.49        2.89      5.29 o 
   3  15   0        0.64       17.22      8.07 o 
   4  15   0       38.31       24.49      8.66 o 
   5  15   0        4.84       65.11     10.37 o 
   6  15   0       41.44       24.87     10.66 o 
   0  16   0       79.39       70.93     23.82 o 
   1  16   0       47.39       32.44      8.50 o 
   2  16   0      364.44      352.86     14.31 o 
   3  16   0       66.84       42.02      9.36 o 
   4  16   0      410.19      341.77     20.07 o 
   1  17   0      291.80      341.04     17.77 o 
   2  17   0       15.79        1.83      6.99 o 
 -12   1   1        4.72       16.42      8.96 o 
 -11   1   1      254.97      260.89     18.55 o 
 -10   1   1        3.40       13.53      6.01 o 
  -9   1   1     2781.86     2577.92     33.98 o 
  -8   1   1      326.47      418.55     11.52 o 
  -7   1   1     5143.69     4842.06     49.54 o 
  -6   1   1     3972.47     3814.76     39.53 o 
  -5   1   1       17.07       13.67      3.60 o 
  -4   1   1      876.54      691.61     13.69 o 
  -3   1   1    34767.86    38568.98    703.48 o 
   3   1   1    11730.17    10611.49    101.32 o 
   4   1   1    10073.28    10074.37     98.17 o 
   5   1   1       84.40      151.99      7.73 o 
   6   1   1      610.41      452.57      9.42 o 
   7   1   1      331.35      354.24     12.58 o 
   8   1   1      680.05      720.48     17.76 o 
   9   1   1       20.82       16.16      5.22 o 
  10   1   1     1278.06     1136.37     22.00 o 
  11   1   1      462.00      441.12     16.45 o 
  12   1   1      242.32      290.24     22.34 o 
 -12   2   1      217.39      152.93     14.48 o 
 -11   2   1       60.46       61.09      8.77 o 
 -10   2   1      102.80      101.18      8.45 o 
  -9   2   1       45.86       40.56      6.14 o 
  -8   2   1      644.98      678.82     14.68 o 
  -7   2   1      259.12      259.83      9.06 o 
  -6   2   1       39.56       27.96      6.81 o 
  -5   2   1        2.33       55.64     10.46 o 
  -4   2   1     1255.56     1045.73     18.23 o 
  -3   2   1       44.53       84.38      5.15 o 
   4   2   1      946.37      761.10     20.49 o 
   5   2   1     6716.00     5986.78     73.46 o 
   6   2   1     1930.27     1661.18     24.96 o 
   7   2   1      187.19      207.56      9.07 o 
   8   2   1      264.74      402.04     11.68 o 
   9   2   1       35.30       18.75      5.20 o 
  10   2   1       43.05       50.39     10.73 o 
  11   2   1      275.82      262.14     13.31 o 
  12   2   1        8.11        2.47      9.82 o 
 -12   3   1        5.43        2.88      9.82 o 
 -11   3   1       15.28       15.12      5.96 o 
 -10   3   1      157.63      166.95     10.08 o 
  -9   3   1      409.34      420.22     12.58 o 
  -8   3   1      206.18      178.40     10.11 o 
  -7   3   1      131.48      183.41      8.55 o 
  -6   3   1       22.87       23.52      4.77 o 
  -5   3   1       73.64      104.59      7.07 o 
  -4   3   1      211.31      422.03     17.33 o 
  -3   3   1        0.96       14.95      2.98 o 
  -2   3   1    12732.45    10968.77    207.73 o 
   3   3   1       64.72      265.29      9.84 o 
   4   3   1        9.98       52.26      5.24 o 
   5   3   1      202.97      492.80     17.86 o 
   6   3   1      185.15      135.49      7.00 o 
   7   3   1       83.07       82.40      6.22 o 
   8   3   1      704.58      861.50     20.41 o 
   9   3   1       19.72       19.39      5.54 o 
  10   3   1       62.60       62.60      7.28 o 
  11   3   1        8.10       14.07      5.84 o 
 -11   4   1       30.39       33.63      6.76 o 
 -10   4   1      335.09      383.38     14.89 o 
  -9   4   1      604.09      504.48     13.67 o 
  -8   4   1      733.36      721.95     15.45 o 
  -7   4   1       83.22       64.81      5.83 o 
  -6   4   1     5338.07     4968.88     49.43 o 
  -5   4   1      388.42      698.13     15.96 o 
  -4   4   1     3367.62     3356.56     44.30 o 
  -3   4   1      311.11      184.83     24.63 o 
  -2   4   1    11650.78    10948.00    147.26 o 
  -1   4   1      387.21      458.28     16.60 o 
   2   4   1     2864.42     3474.69     52.43 o 
   3   4   1       98.33      212.51     12.58 o 
   4   4   1     2717.49     2348.67     34.20 o 
   5   4   1     1065.48     1245.80     29.91 o 
   6   4   1     3626.22     3019.01     30.77 o 
   7   4   1      942.08      827.97     15.67 o 
   8   4   1     1473.88     1273.11     21.18 o 
   9   4   1      627.38      609.63     15.16 o 
  10   4   1       12.81       38.06      8.72 o 
  11   4   1       71.18       73.90      8.29 o 
 -11   5   1      146.63      137.22     10.81 o 
 -10   5   1       19.97       12.44      5.45 o 
  -9   5   1      407.21      403.90     13.19 o 
  -8   5   1      298.17      328.68     10.65 o 
  -7   5   1      303.69      313.49      9.95 o 
  -6   5   1     1789.55     1790.22     21.29 o 
  -5   5   1      117.19      655.49     20.27 o 
  -4   5   1     1917.40     1807.46     34.62 o 
  -3   5   1      538.69      350.41     12.10 o 
  -2   5   1    12248.00    12828.39    240.38 o 
  -1   5   1       37.99       88.30      6.40 o 
   0   5   1     1560.69     2353.37     38.23 o 
   1   5   1    13913.37    13588.27    181.52 o 
   2   5   1     3534.47     3130.34     61.84 o 
   3   5   1     2038.76     2238.81     74.15 o 
   4   5   1     1919.88     1755.45     34.26 o 
   5   5   1      493.61      502.57     12.03 o 
   6   5   1      200.57      199.81      8.88 o 
   7   5   1       27.13       31.02      4.90 o 
   8   5   1      514.66      552.11     15.70 o 
   9   5   1      136.00      119.11      8.63 o 
  10   5   1      118.72      119.01      9.21 o 
  11   5   1       57.83       51.89      7.70 o 
 -11   6   1        3.53        6.31      6.38 o 
 -10   6   1       37.53       54.20      7.04 o 
  -9   6   1      129.89      146.88     10.26 o 
  -8   6   1      514.97      522.72     13.23 o 
  -7   6   1        1.24        2.27      3.79 o 
  -6   6   1      502.61      436.19      9.79 o 
  -5   6   1      143.93      236.65      8.48 o 
  -4   6   1     1709.76     1904.58     29.97 o 
  -3   6   1     3162.75     3277.36     53.56 o 
  -2   6   1     3333.68     4236.99     76.02 o 
  -1   6   1     2753.95     3917.59     59.99 o 
   0   6   1     2968.86     4240.92     64.16 o 
   1   6   1      425.92      295.18     10.78 o 
   2   6   1     1267.82     1360.45    119.39 o 
   3   6   1     1264.09     1641.94     35.07 o 
   4   6   1      422.80      344.88     12.14 o 
   5   6   1      191.38      216.07      9.78 o 
   6   6   1      570.64      497.58     11.57 o 
   7   6   1      167.07      164.38      8.59 o 
   8   6   1      473.13      483.59     14.72 o 
   9   6   1       71.91       72.38      8.09 o 
  10   6   1       63.10       64.35      9.81 o 
  11   6   1        0.33        0.14      6.01 o 
 -11   7   1      160.79      157.52     14.26 o 
 -10   7   1        1.20        5.41      7.03 o 
  -9   7   1      724.46      703.20     18.59 o 
  -8   7   1      142.51      147.03     17.39 o 
  -7   7   1      836.49      737.47     15.21 o 
  -6   7   1     1181.75     1252.61     19.40 o 
  -5   7   1      625.49      495.52     14.42 o 
  -4   7   1       34.60       25.25      4.84 o 
  -3   7   1       87.80       99.48      7.28 o 
  -1   7   1    13099.17    12517.48    171.68 o 
   0   7   1     5327.30     7181.27    103.73 o 
   1   7   1     7832.01     8228.65    116.98 o 
   2   7   1      537.11      396.31     11.41 o 
   3   7   1     5868.87     5372.04     67.48 o 
   4   7   1      112.63      129.86     11.29 o 
   5   7   1     1180.77     1013.94     17.34 o 
   6   7   1      200.56      247.71     12.30 o 
   7   7   1       73.52       60.67      7.80 o 
   8   7   1      269.24      257.56     14.99 o 
   9   7   1       92.04       79.61      8.62 o 
  10   7   1      276.40      298.49     15.32 o 
  11   7   1      177.68      176.58     17.64 o 
 -10   8   1        9.05       12.79      6.52 o 
  -9   8   1        0.19       -2.15      5.32 o 
  -8   8   1        0.75       87.69      9.28 o 
  -7   8   1        1.96       -0.21      4.35 o 
  -6   8   1       18.62       29.13      7.57 o 
  -5   8   1       52.49       47.12      6.37 o 
  -4   8   1      474.07      373.92     12.55 o 
  -3   8   1      293.40      259.93     10.05 o 
  -2   8   1        2.01        8.65      4.18 o 
  -1   8   1       22.83       49.43      9.58 o 
   0   8   1      409.34      448.67      9.03 o 
   1   8   1      105.23       66.57      4.58 o 
   2   8   1     3255.17     3346.91     46.66 o 
   3   8   1        4.46       24.68      3.51 o 
   4   8   1      239.71      266.37      9.42 o 
   5   8   1        0.84        2.86      4.31 o 
   6   8   1        2.08        7.19      3.63 o 
   7   8   1        2.81       -2.80      3.46 o 
   8   8   1        0.12       35.18      5.84 o 
   9   8   1        0.52       -2.28      4.94 o 
  10   8   1        0.20        8.52      5.86 o 
 -10   9   1       64.04       63.17     18.74 o 
  -9   9   1      182.71      219.99     20.61 o 
  -8   9   1        1.96        1.99      6.28 o 
  -7   9   1      397.09      420.80     14.04 o 
  -6   9   1       75.83       85.35      9.05 o 
  -5   9   1     1901.07     1865.96     53.46 o 
  -4   9   1       24.19       25.37      7.26 o 
  -3   9   1      514.74      555.19     10.74 o 
  -2   9   1        0.02        7.76      2.81 o 
  -1   9   1      139.61      164.27      7.66 o 
   0   9   1      250.56      248.48      7.29 o 
   1   9   1     2822.87     2880.81     29.86 o 
   2   9   1     1307.64     1109.94     15.75 o 
   3   9   1     2342.27     2332.06     28.41 o 
   4   9   1       77.94       92.44      7.37 o 
   5   9   1      805.16      855.86     35.16 o 
   6   9   1       62.38       83.89      8.93 o 
   7   9   1       27.22       30.77      5.91 o 
   8   9   1       51.21       79.26      8.62 o 
   9   9   1       35.48       53.36     12.58 o 
  10   9   1      160.82      191.63     15.14 o 
  -9  10   1        1.19       -8.03     11.24 o 
  -8  10   1      240.47      243.06     26.77 o 
  -7  10   1      246.19      205.21     11.75 o 
  -6  10   1      518.65      541.49     15.39 o 
  -5  10   1       42.62       37.51      6.05 o 
  -4  10   1     1384.99     1284.52     23.12 o 
  -3  10   1       15.09       22.60      3.82 o 
  -2  10   1     2536.51     2289.57     26.02 o 
  -1  10   1      719.32      721.03     12.70 o 
   0  10   1     1045.82     1023.79     15.62 o 
   1  10   1      233.74      215.09      8.22 o 
   2  10   1      415.89      374.89      9.19 o 
   3  10   1      233.70      262.56      9.65 o 
   4  10   1     1600.83     1483.04     32.22 o 
   5  10   1      812.52      791.86     21.11 o 
   6  10   1      442.57      519.78     17.82 o 
   7  10   1      136.38      134.58     10.95 o 
   8  10   1      230.80      258.14     14.15 o 
   9  10   1        1.53        1.07      7.11 o 
  -9  11   1       33.41       21.42     14.46 o 
  -8  11   1        9.30        0.59      6.57 o 
  -7  11   1        1.61        2.92      6.99 o 
  -6  11   1      139.35      146.22     16.42 o 
  -5  11   1        0.57      151.01     18.24 o 
  -4  11   1        6.58       -0.63      4.14 o 
  -3  11   1       81.82       63.10      5.46 o 
  -2  11   1       69.48       68.37      5.47 o 
  -1  11   1       58.04       60.98      5.26 o 
   0  11   1       16.96       19.84      3.91 o 
   1  11   1       21.79        9.82      3.54 o 
   2  11   1      258.63      217.84      8.49 o 
   3  11   1        6.73       39.06      4.88 o 
   4  11   1       27.11       15.29      5.11 o 
   5  11   1       37.65      208.52     18.23 o 
   6  11   1      126.35      129.84     13.18 o 
   7  11   1       25.76       27.52      6.79 o 
   8  11   1      147.67      166.80     11.82 o 
   9  11   1       45.56       56.62     11.26 o 
  -8  12   1      241.13      238.17     16.16 o 
  -7  12   1       35.04       39.72      8.34 o 
  -6  12   1      912.05      848.53     24.20 o 
  -5  12   1       27.48       34.04     10.93 o 
  -4  12   1     1177.44     1126.48     23.06 o 
  -3  12   1        1.14       -3.64      3.64 o 
  -2  12   1     1407.37     1407.97     20.48 o 
  -1  12   1       25.58       17.07      4.24 o 
   0  12   1      157.40      219.10      9.52 o 
   1  12   1      181.70      177.63      8.52 o 
   2  12   1     1629.54     1556.85     21.89 o 
   3  12   1        2.69        3.79      3.71 o 
   4  12   1     1029.56      932.89     20.98 o 
   5  12   1      161.43      169.03     11.39 o 
   6  12   1      321.24      254.64     13.90 o 
   7  12   1      161.89      122.04     10.45 o 
   8  12   1      174.52      148.73     17.04 o 
  -8  13   1        2.05        9.03     10.41 o 
  -7  13   1       64.23       64.44     10.25 o 
  -6  13   1        0.87       -1.02      6.69 o 
  -5  13   1      721.85      844.10     24.50 o 
  -4  13   1        2.60        0.22      6.64 o 
  -3  13   1      400.78      414.74     16.96 o 
  -2  13   1        5.85       10.42      4.20 o 
  -1  13   1      135.22      119.60      7.55 o 
   0  13   1       20.80       18.06      4.63 o 
   1  13   1      111.86       98.89      7.01 o 
   2  13   1       12.76        1.72      4.01 o 
   3  13   1       39.08       80.24      8.86 o 
   4  13   1       99.14      102.45      9.28 o 
   5  13   1      451.99      627.41     18.34 o 
   6  13   1       51.59       38.29      7.59 o 
   7  13   1      115.46       56.15     10.17 o 
   8  13   1       56.82       56.81     13.44 o 
  -7  14   1       60.62       58.85     10.61 o 
  -6  14   1       37.10        8.39      8.04 o 
  -5  14   1      186.28      171.40     13.86 o 
  -4  14   1      285.27      219.67     15.27 o 
  -3  14   1       10.18        1.64      6.44 o 
  -2  14   1        9.31       15.27      5.42 o 
  -1  14   1       91.20      108.67      8.51 o 
   0  14   1        8.04        7.42      4.38 o 
   1  14   1        9.23        8.74      4.61 o 
   2  14   1      184.51      189.51     10.26 o 
   3  14   1       51.34       39.16      5.82 o 
   4  14   1      173.47      192.63     20.94 o 
   5  14   1       15.51       39.21      9.04 o 
   6  14   1        3.73       -6.45      7.00 o 
   7  14   1       68.73       60.38     10.38 o 
  -6  15   1        5.63       -1.28      7.80 o 
  -5  15   1      354.38      339.49     19.63 o 
  -4  15   1       17.37       28.52      8.74 o 
  -3  15   1     1204.76     1194.83     44.64 o 
  -2  15   1        1.45        5.32      5.48 o 
  -1  15   1       19.94       28.86      6.50 o 
   0  15   1        1.37       -4.87      4.87 o 
   1  15   1       41.12       59.58      7.34 o 
   2  15   1      195.06      217.73     10.85 o 
   3  15   1      522.84      585.17     16.06 o 
   4  15   1      226.16      175.81     14.19 o 
   5  15   1      307.54      298.19     18.60 o 
   6  15   1      195.96      187.57     27.55 o 
  -4  16   1       94.68       86.04     11.83 o 
  -3  16   1        2.60        5.38      7.93 o 
  -2  16   1      133.56      121.48     10.28 o 
  -1  16   1        0.41        4.41      5.78 o 
   0  16   1       12.23        9.05      6.13 o 
   1  16   1        7.76        0.21      6.68 o 
   2  16   1      109.97      128.07     11.30 o 
   3  16   1       16.93       19.55     14.99 o 
   4  16   1       42.90       34.72      9.52 o 
  -2  17   1        1.13       -5.80      5.80 o 
  -1  17   1      312.80      302.51     16.62 o 
   0  17   1        0.59       -3.51      6.70 o 
   1  17   1      269.16      292.20     16.55 o 
   2  17   1        0.30       -6.18      6.63 o 
 -12   0   2       47.42       31.55     11.54 o 
 -11   0   2        0.37       11.91      9.44 o 
 -10   0   2      107.38      119.20     14.19 o 
  -9   0   2      220.21      261.34     18.36 o 
  -8   0   2     4347.57     3696.16     65.84 o 
  -7   0   2       11.46       56.43      6.88 o 
  -6   0   2     5774.57     5288.48     66.23 o 
  -5   0   2      120.87      125.58     16.60 o 
  -4   0   2      554.16      317.46     12.85 o 
   3   0   2    22731.41    20972.26    274.84 o 
   4   0   2    17866.29    14695.77    197.99 o 
   5   0   2      315.41      375.52     15.53 o 
   6   0   2     1736.81     1397.48     25.34 o 
   7   0   2      383.71      521.80     26.45 o 
   8   0   2      334.21      308.41     13.26 o 
   9   0   2      258.39      227.99     14.38 o 
  10   0   2        0.73       71.47     12.11 o 
  11   0   2     1067.66      993.21     34.62 o 
  12   0   2      128.58      145.62     24.63 o 
 -12   1   2        0.23       -0.65      6.54 o 
 -11   1   2       28.54       40.02      7.69 o 
 -10   1   2      105.33      102.69      9.33 o 
  -9   1   2       21.72       35.18      9.97 o 
  -8   1   2        0.16       -3.58      3.58 o 
  -7   1   2      889.93      952.55     16.37 o 
  -6   1   2      402.88      309.24      8.55 o 
  -5   1   2        5.55       19.95      5.46 o 
  -4   1   2     2343.22     2737.11     36.16 o 
  -3   1   2    23242.03    25779.40    473.81 o 
   4   1   2      115.60      135.08      6.07 o 
   5   1   2      130.59      212.11     11.49 o 
   6   1   2     1291.35     1201.52     16.38 o 
   7   1   2      619.34      545.31     11.32 o 
   8   1   2        5.47       28.47      4.84 o 
   9   1   2       41.71       37.89      5.92 o 
  10   1   2      107.91      127.46      9.57 o 
  11   1   2        1.75       15.74      6.94 o 
 -12   2   2        1.24       -5.82      9.83 o 
 -11   2   2       58.72       64.94     11.33 o 
 -10   2   2      257.91      254.11     11.77 o 
  -9   2   2      159.65      158.26     12.84 o 
  -8   2   2     2253.93     2239.96     29.39 o 
  -7   2   2       78.95       54.72      5.43 o 
  -6   2   2     4328.70     4072.57     41.63 o 
  -5   2   2       45.22       42.94      7.47 o 
  -4   2   2       58.34        6.56      3.69 o 
  -3   2   2     1476.33     1912.90     45.51 o 
   3   2   2     2508.88     2634.22     34.72 o 
   4   2   2     3091.95     3286.72     43.37 o 
   5   2   2       61.19       72.63      6.48 o 
   6   2   2     2656.66     2659.09     30.71 o 
   7   2   2       26.48       40.28      6.95 o 
   8   2   2      151.39      226.71     10.14 o 
   9   2   2       87.26      100.96      7.92 o 
  10   2   2       27.49       17.19      6.10 o 
  11   2   2      462.23      492.35     15.50 o 
 -12   3   2        7.40       14.86      8.57 o 
 -11   3   2      270.61      267.06     13.07 o 
 -10   3   2        0.78        4.27      4.96 o 
  -9   3   2     1272.94     1234.48     21.62 o 
  -8   3   2      375.69      409.64     11.53 o 
  -7   3   2     3249.16     3247.91     36.52 o 
  -6   3   2      759.39      813.12     14.07 o 
  -5   3   2       72.75      118.32      7.41 o 
  -4   3   2      624.08      391.89     10.38 o 
  -3   3   2       16.89       24.42      4.37 o 
  -2   3   2     9193.81     8788.19    168.64 o 
   3   3   2     3760.06     3802.95     57.92 o 
   4   3   2     4304.14     4055.12     52.03 o 
   5   3   2     4565.97     4581.89     59.44 o 
   6   3   2     1397.02     1524.39     19.03 o 
   7   3   2      985.79      964.19     17.03 o 
   8   3   2       40.09       29.79      5.26 o 
   9   3   2      645.29      550.95     14.49 o 
  10   3   2      313.66      362.99     19.33 o 
  11   3   2        2.62        7.60      5.64 o 
 -11   4   2       25.58       21.95      6.45 o 
 -10   4   2       13.34       14.23      5.37 o 
  -9   4   2        0.00        3.43      5.16 o 
  -8   4   2       46.08      253.51     14.16 o 
  -7   4   2      899.59      812.16     15.21 o 
  -6   4   2      371.98      398.58     10.10 o 
  -5   4   2     1523.08     1602.41     30.28 o 
  -4   4   2      369.84      197.74      7.73 o 
  -3   4   2      763.06     1457.81     28.37 o 
  -2   4   2     2253.11     2257.14     52.47 o 
  -1   4   2      168.07      134.91      9.10 o 
   0   4   2      232.10       56.75      7.50 o 
   1   4   2      986.16      535.38     18.74 o 
   2   4   2     1787.04     2700.83     84.05 o 
   3   4   2      487.43      984.84     21.39 o 
   4   4   2      450.98      385.26     13.63 o 
   5   4   2        9.51      262.34     16.60 o 
   6   4   2       47.78       65.39      6.38 o 
   7   4   2      252.06      277.71      9.11 o 
   8   4   2       56.80      148.16      9.41 o 
   9   4   2        4.63       10.45      5.03 o 
  10   4   2        6.79       10.83      5.44 o 
  11   4   2       23.90       26.49      6.77 o 
 -11   5   2      114.51      115.41     11.27 o 
 -10   5   2       30.06       22.23      5.92 o 
  -9   5   2      740.56      767.66     16.85 o 
  -8   5   2       49.22       66.90      6.41 o 
  -7   5   2     1314.90     1330.59     20.38 o 
  -6   5   2      105.58      106.00      5.85 o 
  -5   5   2     2855.58     2911.71     41.72 o 
  -4   5   2       41.71       41.63      6.02 o 
  -3   5   2     4291.78     4358.98    115.64 o 
  -2   5   2     5767.18     5638.16    108.68 o 
  -1   5   2    15980.70    14473.88    274.11 o 
   0   5   2    12731.93    11651.91    223.25 o 
   1   5   2      366.41      316.08     10.20 o 
   2   5   2       85.00      289.31     10.41 o 
   3   5   2     1864.62     2039.31     42.03 o 
   4   5   2     1041.12     1118.61     25.55 o 
   5   5   2      401.36      485.16     12.03 o 
   6   5   2      326.83      331.66      8.61 o 
   7   5   2      436.31      403.93     13.21 o 
   8   5   2     1414.09     1437.53     23.03 o 
   9   5   2       28.90       29.65      5.83 o 
  10   5   2        6.77       -1.20      5.31 o 
  11   5   2       34.14       23.44      6.61 o 
 -11   6   2        0.60       -5.24      5.24 o 
 -10   6   2      387.82      343.61     13.08 o 
  -9   6   2        0.38       -4.49      4.49 o 
  -8   6   2      938.66      867.08     20.90 o 
  -7   6   2       39.07       37.18      5.20 o 
  -6   6   2     1708.06     1583.11     26.14 o 
  -5   6   2      628.87      617.79     13.51 o 
  -4   6   2     1051.37      994.12     23.81 o 
  -2   6   2     4625.37     4251.25     77.63 o 
  -1   6   2     1910.44     1995.85     34.98 o 
   0   6   2     3584.73     4377.63     71.47 o 
   1   6   2     1404.47     1193.53     39.89 o 
   2   6   2    10318.00    10354.56    142.91 o 
   4   6   2     2837.52     2589.76     40.54 o 
   5   6   2      175.35      155.65      7.32 o 
   6   6   2      677.61      698.01     13.97 o 
   7   6   2      555.40      529.79     12.91 o 
   8   6   2        3.84       12.87      5.03 o 
   9   6   2      141.07      121.46      9.89 o 
  10   6   2        5.26       12.54      6.20 o 
  11   6   2      193.33      192.86     15.72 o 
 -11   7   2       16.00       40.15     16.60 o 
 -10   7   2       30.02       32.29      9.97 o 
  -9   7   2       25.05       23.90      7.57 o 
  -8   7   2       16.47        4.42      4.82 o 
  -7   7   2       88.28      103.79      8.10 o 
  -6   7   2       12.51        6.71      3.61 o 
  -5   7   2        8.15       94.26      8.08 o 
  -4   7   2        4.59        3.05      3.68 o 
  -3   7   2        3.94       19.27      3.62 o 
  -2   7   2       16.73       84.72      7.54 o 
  -1   7   2     3276.08     2986.21     57.02 o 
   0   7   2       99.67       74.26      7.16 o 
   1   7   2       36.65       19.82      4.63 o 
   2   7   2     1090.19     1188.43     36.24 o 
   4   7   2        1.88        2.88      3.78 o 
   5   7   2       10.31       36.88      6.69 o 
   6   7   2      209.69      258.50      9.24 o 
   7   7   2      311.98      327.48     10.65 o 
   8   7   2       43.86      138.71     11.44 o 
   9   7   2       65.08       87.77     11.20 o 
  10   7   2       10.82       31.02      6.40 o 
 -10   8   2       83.03       91.04     23.02 o 
  -9   8   2        1.33       -4.82      9.10 o 
  -8   8   2      624.38      592.42     22.15 o 
  -7   8   2        4.33        1.41      4.41 o 
  -6   8   2     1424.93     1225.74     22.27 o 
  -5   8   2       28.01       48.90     10.64 o 
  -4   8   2     2959.94     2844.85     36.58 o 
  -3   8   2      111.44      179.27      8.23 o 
  -2   8   2      891.75      784.94     44.82 o 
  -1   8   2      182.50      208.04      8.42 o 
   0   8   2     2273.38     2372.65     25.06 o 
   1   8   2     1997.29     1952.67     21.84 o 
   2   8   2     1015.26      957.63     15.16 o 
   3   8   2     2354.89     2558.19     38.48 o 
   4   8   2     1883.85     2030.97     28.96 o 
   5   8   2      237.32      221.36      8.61 o 
   6   8   2      757.75      680.94     14.09 o 
   7   8   2      164.53      183.38      8.62 o 
   8   8   2        1.37       -3.90      3.90 o 
   9   8   2      100.37       72.71      8.02 o 
  10   8   2      148.12      204.45     12.05 o 
 -10   9   2       66.72       53.00     16.60 o 
  -9   9   2       36.60       25.16     12.85 o 
  -8   9   2       38.05       39.08     13.38 o 
  -7   9   2      246.85      231.37     12.02 o 
  -6   9   2      122.37      155.41      9.68 o 
  -5   9   2      650.23      929.36     18.92 o 
  -4   9   2       29.61       13.83      4.27 o 
  -3   9   2      166.65      237.78      8.14 o 
  -2   9   2      480.69      474.80     10.95 o 
  -1   9   2     1049.83     1154.38     16.01 o 
   0   9   2      335.22      631.30     11.32 o 
   1   9   2        3.07        2.33      2.73 o 
   2   9   2        0.45       11.13      3.37 o 
   3   9   2      369.27      386.00     11.30 o 
   4   9   2      220.08      261.47     10.06 o 
   5   9   2      120.89      231.66     27.17 o 
   6   9   2      481.60      358.80     14.52 o 
   7   9   2       16.94       15.79      5.44 o 
   8   9   2       63.13       58.25      7.57 o 
   9   9   2      262.94      230.70     15.83 o 
  10   9   2      140.31      133.19     15.38 o 
  -9  10   2       26.45       20.88     13.38 o 
  -8  10   2       27.15       31.05     12.85 o 
  -7  10   2       61.70       41.13     14.87 o 
  -6  10   2      260.22      241.88     14.10 o 
  -5  10   2        9.95       13.18      5.16 o 
  -4  10   2      511.98      498.90     13.95 o 
  -3  10   2       74.74      103.11      6.01 o 
  -2  10   2      325.79      308.20      8.43 o 
  -1  10   2      168.59      203.30     11.33 o 
   0  10   2      237.17      194.67      7.79 o 
   1  10   2       40.26       59.29      4.89 o 
   2  10   2      554.43      493.69     10.69 o 
   3  10   2      249.76      257.62      9.06 o 
   4  10   2      469.58      320.68     13.99 o 
   5  10   2       72.17       93.76      9.20 o 
   6  10   2       64.19       41.96      8.25 o 
   7  10   2       56.11       26.92     10.62 o 
   8  10   2        0.30        9.14      5.91 o 
   9  10   2       64.98       66.16     10.53 o 
  -9  11   2      142.94      125.81     23.56 o 
  -8  11   2       19.43       26.23     13.92 o 
  -7  11   2      557.71      575.83     23.04 o 
  -6  11   2       57.45       89.16      9.98 o 
  -5  11   2      974.26      941.10     24.11 o 
  -4  11   2        4.70       -4.84      4.84 o 
  -3  11   2     1686.22     1903.26     28.57 o 
  -2  11   2       63.12       60.13      5.15 o 
  -1  11   2     1528.09     1347.88     19.22 o 
   0  11   2       94.03       75.08      5.83 o 
   1  11   2      660.70      609.07     12.24 o 
   2  11   2        7.46        8.18      3.46 o 
   3  11   2     2097.62     2198.84     26.65 o 
   4  11   2      613.44      594.03     15.65 o 
   5  11   2      506.71      471.09     25.37 o 
   6  11   2      291.73      303.64     18.66 o 
   7  11   2      448.25      406.32     21.46 o 
   8  11   2      260.10      317.97     16.32 o 
   9  11   2       60.86       36.68      9.32 o 
  -8  12   2        0.87       18.74     14.19 o 
  -7  12   2        0.18       -2.13      7.00 o 
  -6  12   2       77.26       83.16     10.79 o 
  -5  12   2       42.10       63.88      9.24 o 
  -4  12   2      218.59      248.80     14.82 o 
  -3  12   2       10.60        6.93      6.04 o 
  -2  12   2       90.78      100.65     16.06 o 
  -1  12   2       97.65      111.15      8.82 o 
   0  12   2       38.79       45.88      7.21 o 
   1  12   2       66.39       64.52      6.38 o 
   2  12   2       97.26      124.82     13.06 o 
   3  12   2        7.74       19.03      4.44 o 
   4  12   2      186.36      208.65     12.44 o 
   5  12   2      174.16      183.35     11.56 o 
   6  12   2       28.84       41.92      8.45 o 
   7  12   2        0.76        1.20      6.90 o 
   8  12   2       30.89       52.36      8.57 o 
  -8  13   2        5.87       14.91     10.52 o 
  -7  13   2      198.51      191.81     15.10 o 
  -6  13   2       15.98        8.56      7.00 o 
  -5  13   2     1061.47     1045.93     27.41 o 
  -4  13   2        7.76        1.50      6.30 o 
  -3  13   2     1094.35     1174.45     28.12 o 
  -2  13   2        0.07       -3.93      4.33 o 
  -1  13   2        4.88        9.50      4.80 o 
   0  13   2       46.89       20.70      4.64 o 
   1  13   2      274.48      291.58     10.23 o 
   2  13   2       42.21       35.28      5.26 o 
   3  13   2      396.94      458.29     12.10 o 
   4  13   2       74.20       91.39     13.86 o 
   5  13   2      195.13      231.42     13.44 o 
   6  13   2       28.44       27.50      7.20 o 
   7  13   2       58.38       56.03      8.92 o 
  -7  14   2        1.48       -1.17      7.60 o 
  -6  14   2      212.33      198.72     15.28 o 
  -5  14   2       21.26       29.34      8.27 o 
  -4  14   2     1054.11      949.89     26.48 o 
  -3  14   2      234.64      235.43     15.34 o 
  -2  14   2      306.28      325.83     13.19 o 
  -1  14   2        1.21        6.69      5.14 o 
   0  14   2      210.22      258.66     12.41 o 
   1  14   2       37.51       42.41      7.59 o 
   2  14   2      151.91      154.40      9.05 o 
   3  14   2      147.35      183.84      9.75 o 
   4  14   2      212.59      201.78     13.01 o 
   5  14   2      108.03       82.92      9.45 o 
   6  14   2      163.62      159.90     12.31 o 
   7  14   2      264.02      265.77     18.22 o 
  -6  15   2       72.89       58.66     14.96 o 
  -5  15   2       11.05       45.45      9.57 o 
  -4  15   2       89.56       87.53     11.12 o 
  -3  15   2       39.38       43.65     10.42 o 
  -2  15   2        0.96       13.04      5.77 o 
  -1  15   2        0.10        4.29      5.19 o 
   0  15   2       33.27       59.21      7.74 o 
   1  15   2       23.49       19.73      5.88 o 
   2  15   2       80.82      104.04      9.01 o 
   3  15   2       32.45       31.69      6.87 o 
   4  15   2       19.46       11.86      7.02 o 
   5  15   2        0.18       41.77     12.87 o 
   6  15   2        0.76       -5.66      7.88 o 
  -4  16   2      376.37      315.48     19.47 o 
  -3  16   2       18.14       21.47     13.49 o 
  -2  16   2      389.33      368.06     15.07 o 
  -1  16   2        5.89       10.80      6.01 o 
   0  16   2      258.11      292.45     16.26 o 
   1  16   2       77.48       77.26      8.48 o 
   2  16   2      435.95      477.09     15.40 o 
   3  16   2      133.14      116.30     10.94 o 
   4  16   2       91.41      122.58     16.27 o 
  -2  17   2        0.14       -5.41      9.10 o 
  -1  17   2      297.03      325.85     18.33 o 
   0  17   2        1.54        6.97      6.47 o 
   1  17   2      208.56      164.89     13.04 o 
   2  17   2       44.69       65.38      9.79 o 
 -12   1   3       19.18        6.75      7.00 o 
 -11   1   3       44.05       50.38     14.47 o 
 -10   1   3      154.60      208.52     12.53 o 
  -9   1   3     1754.84     1910.57     31.17 o 
  -8   1   3        1.45       -3.81      3.81 o 
  -7   1   3     2883.80     2979.22     33.99 o 
  -6   1   3      514.16      478.46     15.72 o 
  -5   1   3      122.50      165.59      7.28 o 
  -4   1   3     1563.76     1089.09     18.12 o 
  -3   1   3     2431.37     2955.27     63.71 o 
   3   1   3      658.04      826.37     12.84 o 
   4   1   3     1664.82     2073.29     26.09 o 
   5   1   3     3801.71     3657.12     42.49 o 
   6   1   3      837.17      922.56     14.02 o 
   7   1   3      216.02      217.90     10.38 o 
   8   1   3      113.77      187.93      8.61 o 
   9   1   3        4.91       -1.02      4.14 o 
  10   1   3      167.77      149.49      9.79 o 
  11   1   3        3.12        5.48      6.63 o 
 -12   2   3       55.21       40.37      8.74 o 
 -11   2   3       21.70       23.01      8.19 o 
 -10   2   3       13.51        9.34      5.15 o 
  -9   2   3      402.42      477.89     13.16 o 
  -8   2   3     1929.47     2127.73     28.39 o 
  -7   2   3       90.26      104.40      7.87 o 
  -6   2   3     6081.74     5682.44     54.57 o 
  -5   2   3      159.36      159.45      7.57 o 
  -4   2   3      826.23      634.35     12.96 o 
  -3   2   3     9582.61     8676.83    168.11 o 
   3   2   3     7514.41     7026.46     80.78 o 
   4   2   3     4815.60     3770.95     48.83 o 
   5   2   3     7147.79     8226.96     97.57 o 
   6   2   3     1145.57     1045.95     15.06 o 
   7   2   3       45.36       71.91      5.29 o 
   8   2   3      310.48      339.49     10.75 o 
   9   2   3      306.90      355.29     12.24 o 
  10   2   3        0.43       45.99     10.66 o 
  11   2   3      159.53      175.53     11.34 o 
 -12   3   3       18.92        6.41     11.86 o 
 -11   3   3        4.49       17.88      6.15 o 
 -10   3   3      135.86      175.24     10.23 o 
  -9   3   3        0.66        6.17      4.49 o 
  -8   3   3        1.21       56.27      5.78 o 
  -7   3   3      599.23      661.62     13.58 o 
  -6   3   3      352.49      313.81      9.06 o 
  -5   3   3      679.33      990.33     19.03 o 
  -4   3   3     2675.33     2054.70     29.35 o 
  -3   3   3      258.20      167.04     11.24 o 
  -2   3   3     8763.13     9137.79    175.07 o 
   2   3   3      211.72      571.78     19.81 o 
   4   3   3       53.97       81.76      6.38 o 
   5   3   3        0.75      548.26     17.98 o 
   6   3   3       92.30      121.41      6.17 o 
   7   3   3      208.28      225.49      8.45 o 
   8   3   3      331.23      434.37     12.25 o 
   9   3   3       38.85       49.38      6.33 o 
  10   3   3        1.19        2.67      5.21 o 
  11   3   3        0.04       -0.34      5.40 o 
 -11   4   3        6.12        3.43      5.70 o 
 -10   4   3      723.63      711.56     17.03 o 
  -9   4   3        6.81        9.34      4.89 o 
  -8   4   3     1441.28     1206.76     20.05 o 
  -7   4   3       29.82       31.40      5.05 o 
  -6   4   3     6959.54     6559.68     61.79 o 
  -5   4   3      172.67      186.89      8.23 o 
  -4   4   3     2231.36     2512.19     34.89 o 
  -3   4   3      152.46      432.58     12.42 o 
  -2   4   3     5509.43     5423.89    110.29 o 
  -1   4   3       37.26       60.50      7.50 o 
   0   4   3      604.80      220.57     11.78 o 
   1   4   3       28.46       69.06      8.03 o 
   2   4   3       93.57      393.08     16.06 o 
   3   4   3     3778.36     4100.89     91.55 o 
   4   4   3     4717.81     4321.36     67.95 o 
   5   4   3     2869.47     2233.02     30.03 o 
   6   4   3     1771.13     1590.18     19.91 o 
   7   4   3     2232.34     2095.44     25.13 o 
   8   4   3      702.98      739.46     15.95 o 
   9   4   3      262.41      249.99     11.77 o 
  10   4   3        8.57       30.04      6.29 o 
  11   4   3      210.90      230.01     12.52 o 
 -11   5   3      104.35       99.95      9.04 o 
 -10   5   3        6.62        2.17      6.16 o 
  -9   5   3      162.41      180.12     10.00 o 
  -8   5   3        1.34        9.87      4.24 o 
  -7   5   3      680.87      682.64     14.34 o 
  -6   5   3     1184.48     1151.89     15.89 o 
  -5   5   3     1204.59     1536.64     26.15 o 
  -4   5   3      989.66     1028.37     19.03 o 
  -2   5   3      357.40      335.59     12.58 o 
  -1   5   3     5894.11     5150.31    106.54 o 
   0   5   3     1397.42     1588.99     41.22 o 
   1   5   3     7630.49     7172.24    100.10 o 
   2   5   3       56.54       18.20      4.82 o 
   4   5   3       81.01       60.16      5.97 o 
   5   5   3     1401.03     1428.41     18.06 o 
   6   5   3        2.34        4.65      3.22 o 
   7   5   3      678.74      600.24     12.26 o 
   8   5   3      218.62      336.04     11.77 o 
   9   5   3        7.35        7.50      5.03 o 
  10   5   3       20.86        9.00      5.59 o 
  11   5   3       23.22       35.98      7.02 o 
 -11   6   3       22.32       15.44      9.19 o 
 -10   6   3      148.69      167.24     11.67 o 
  -9   6   3        0.44       -0.46      4.44 o 
  -8   6   3      411.46      460.62     12.58 o 
  -7   6   3       71.38       78.21      6.31 o 
  -6   6   3      584.91      598.61     11.25 o 
  -5   6   3      656.59      631.38     13.43 o 
  -4   6   3      347.13      331.35     13.12 o 
  -3   6   3     4470.74     4974.72     75.11 o 
  -2   6   3     8929.38     9242.50    128.11 o 
  -1   6   3      356.67      452.57     16.86 o 
   0   6   3     3056.54     2947.06     57.02 o 
   1   6   3      247.45      343.22     20.61 o 
   2   6   3      656.92      874.80     28.37 o 
   3   6   3        2.57       15.36      3.68 o 
   4   6   3        8.80        4.00      3.60 o 
   5   6   3      367.75      273.62      8.15 o 
   6   6   3       80.82       93.51      6.11 o 
   7   6   3      574.56      565.35     14.33 o 
   8   6   3        5.93       26.21      5.49 o 
   9   6   3       71.94       48.53      7.55 o 
  10   6   3      163.24      200.58     13.00 o 
  11   6   3       20.61        9.55      8.89 o 
 -11   7   3       76.59       99.58     20.88 o 
 -10   7   3        3.67        7.61      8.36 o 
  -9   7   3      409.96      394.14     16.37 o 
  -8   7   3        4.40        3.00      4.39 o 
  -7   7   3      514.30      510.96     12.48 o 
  -6   7   3       78.47       53.83      5.26 o 
  -5   7   3      960.51     1052.10     18.72 o 
  -4   7   3       65.96       44.57      4.99 o 
  -3   7   3     2686.22     2859.52     77.74 o 
  -2   7   3     2477.34     2572.60     59.91 o 
  -1   7   3     1603.96     1673.92     39.62 o 
   0   7   3      210.90      177.21      9.65 o 
   1   7   3     2648.43     2196.01     49.79 o 
   2   7   3     3096.80     3050.89    100.62 o 
   3   7   3     4746.74     4752.82     61.29 o 
   4   7   3     1109.99      903.15     16.84 o 
   5   7   3      798.41      813.07     13.13 o 
   6   7   3      578.48      494.19     11.04 o 
   7   7   3      235.00      233.24      9.61 o 
   8   7   3       43.20       52.10      5.81 o 
   9   7   3       19.49       14.49      5.78 o 
  10   7   3      201.89      205.14     11.84 o 
 -10   8   3        0.13       16.60     11.78 o 
  -9   8   3       22.81       13.92     10.71 o 
  -8   8   3       14.44       88.87     16.60 o 
  -7   8   3        2.44       -4.40      4.40 o 
  -6   8   3      230.47      241.29     10.09 o 
  -5   8   3       28.92       18.25      4.56 o 
  -4   8   3      153.99      216.15     10.66 o 
  -3   8   3      185.48      230.02      8.40 o 
  -2   8   3        2.57        6.34      4.72 o 
  -1   8   3     2079.87     2003.37     27.22 o 
   0   8   3       58.00      114.63      9.35 o 
   1   8   3       66.79       37.07      4.06 o 
   2   8   3      301.11      431.10     23.52 o 
   3   8   3        6.64       26.59      4.27 o 
   4   8   3      331.14      388.42     11.44 o 
   5   8   3      210.55      259.30      8.63 o 
   6   8   3        5.24        3.44      3.92 o 
   7   8   3       39.68       26.12      4.79 o 
   8   8   3       62.25       78.52      6.70 o 
   9   8   3        8.84       11.73      5.49 o 
  10   8   3       45.35       58.40      7.92 o 
 -10   9   3       26.02       -9.64     10.17 o 
  -9   9   3       89.27       70.67     16.60 o 
  -8   9   3        0.09        8.03     10.17 o 
  -7   9   3      523.15      503.41     17.31 o 
  -6   9   3      295.92      292.45     13.17 o 
  -5   9   3      895.76      875.98     18.26 o 
  -4   9   3       27.29       12.86      4.29 o 
  -3   9   3     1420.82     1589.92     19.68 o 
  -2   9   3       82.13       71.95      5.36 o 
  -1   9   3     1748.76     1629.13     19.86 o 
   0   9   3      512.69      646.32     11.49 o 
   1   9   3      307.55      264.00      7.45 o 
   2   9   3      992.09     1033.34     16.56 o 
   3   9   3      388.88      441.65     12.19 o 
   4   9   3     1556.91     1481.44     24.38 o 
   5   9   3      425.74      520.64     24.54 o 
   6   9   3      543.42      597.14     28.72 o 
   7   9   3       21.37       29.50      6.22 o 
   8   9   3      139.15      183.89      9.39 o 
   9   9   3       52.43       47.68      7.10 o 
  10   9   3      189.21      219.17     13.97 o 
  -9  10   3       18.14       16.60     12.85 o 
  -8  10   3      201.84      142.41     20.88 o 
  -7  10   3       70.43       65.69      9.27 o 
  -6  10   3      911.98      857.74     22.77 o 
  -5  10   3       36.89       35.32     13.13 o 
  -4  10   3     1548.07     1418.52     28.72 o 
  -3  10   3      537.76      513.33     13.56 o 
  -2  10   3     1419.46     1184.20     16.93 o 
  -1  10   3      363.21      317.70     10.62 o 
   0  10   3      348.79      408.80     12.61 o 
   1  10   3      205.83      158.84      7.31 o 
   2  10   3      858.54      914.83     18.03 o 
   3  10   3      945.65      949.38     18.91 o 
   4  10   3      979.01      953.64     19.53 o 
   5  10   3     1319.15     1219.97     27.18 o 
   6  10   3       47.63       61.48      8.53 o 
   7  10   3       15.55       15.02      6.07 o 
   8  10   3      373.54      397.33     15.75 o 
   9  10   3      185.01      223.50     16.57 o 
  -9  11   3        1.95        0.00     12.31 o 
  -8  11   3        0.04        0.00     11.78 o 
  -7  11   3        6.41       13.14      7.08 o 
  -6  11   3      211.49      205.75     13.88 o 
  -5  11   3       15.29      210.37     16.65 o 
  -4  11   3       84.07       96.55      9.57 o 
  -3  11   3       88.03       99.80     15.34 o 
  -2  11   3      103.51      112.94      8.08 o 
  -1  11   3        6.69        2.58      3.48 o 
   0  11   3       64.13       63.40      5.46 o 
   1  11   3       70.97      105.60      6.60 o 
   2  11   3      138.86      147.14      7.48 o 
   3  11   3       43.78       70.96      7.27 o 
   4  11   3        4.96       -4.39      4.39 o 
   5  11   3       57.12      143.22     21.26 o 
   6  11   3       21.11       58.96      9.86 o 
   7  11   3       12.00        8.08      6.99 o 
   8  11   3      108.83      128.11     13.99 o 
   9  11   3       49.64       41.82      8.51 o 
  -8  12   3      144.55      115.11     21.42 o 
  -7  12   3        0.93       -6.36      6.36 o 
  -6  12   3      874.96      817.31     23.77 o 
  -5  12   3       63.54       72.51      9.44 o 
  -4  12   3     1645.62     1567.29     35.52 o 
  -3  12   3       43.10       59.96     11.73 o 
  -2  12   3     1454.26     1525.10     23.73 o 
  -1  12   3        8.43       21.31      5.26 o 
   0  12   3      615.91      623.89     13.12 o 
   1  12   3      141.72      183.01      8.67 o 
   2  12   3      459.08      370.78     15.52 o 
   3  12   3       86.35       94.72      7.59 o 
   4  12   3      129.25       87.17      7.57 o 
   5  12   3      158.17      162.69     12.76 o 
   6  12   3      433.97      367.18     24.75 o 
   7  12   3      730.85      658.10     28.93 o 
   8  12   3       14.34        9.99      6.60 o 
  -7  13   3      134.02      104.41     12.75 o 
  -6  13   3       28.57       39.37      8.64 o 
  -5  13   3      357.45      393.27     24.05 o 
  -4  13   3       44.51       47.03      8.88 o 
  -3  13   3      402.84      332.06     16.08 o 
  -2  13   3       54.69       42.82      6.58 o 
  -1  13   3      268.42      227.54     11.40 o 
   0  13   3       12.67        5.57      4.50 o 
   1  13   3      111.79      156.92      9.42 o 
   2  13   3       14.11       25.35      4.99 o 
   3  13   3       89.37      105.64      8.10 o 
   4  13   3      113.57      134.19      9.22 o 
   5  13   3      128.86      196.45     14.14 o 
   6  13   3       79.91       71.81      9.15 o 
   7  13   3       37.06       24.15      8.75 o 
  -7  14   3        4.52        2.68      9.09 o 
  -6  14   3      100.04       90.34     12.33 o 
  -5  14   3       72.73       44.63      8.84 o 
  -4  14   3      320.35      334.02     34.94 o 
  -3  14   3       16.58       28.89     11.98 o 
  -2  14   3       20.41       23.95      5.87 o 
  -1  14   3       54.24       30.70      6.27 o 
   0  14   3        4.55        2.83      4.68 o 
   1  14   3       73.64       38.35      6.35 o 
   2  14   3        4.95       12.61      5.39 o 
   3  14   3      187.53      169.18     11.71 o 
   4  14   3      113.14       88.34      9.45 o 
   5  14   3       28.62       75.59      9.14 o 
   6  14   3       10.70        3.98      6.29 o 
   7  14   3       22.74       11.61      7.60 o 
  -6  15   3        1.63       12.81      9.82 o 
  -5  15   3      336.06      373.91     20.75 o 
  -4  15   3      123.74      135.80     13.33 o 
  -3  15   3      591.28      677.30     26.13 o 
  -2  15   3      220.25      221.24     11.91 o 
  -1  15   3      101.94      120.33      9.21 o 
   0  15   3      191.97      211.44     11.72 o 
   1  15   3      506.52      471.79     14.82 o 
   2  15   3      331.80      327.53     13.82 o 
   3  15   3      396.70      391.84     15.65 o 
   4  15   3      135.77      124.24     12.87 o 
   5  15   3       32.68       54.60     10.57 o 
  -4  16   3       50.39       40.50      9.99 o 
  -3  16   3       57.88       42.55      9.67 o 
  -2  16   3       73.83      102.24     11.90 o 
  -1  16   3        3.25       -5.18      5.33 o 
   0  16   3      165.95      189.51     11.88 o 
   1  16   3        0.13       -2.40      5.89 o 
   2  16   3       28.23       42.88      7.45 o 
   3  16   3        0.50       16.49      6.99 o 
   4  16   3       21.07        6.12      7.81 o 
  -2  17   3       27.68       17.08      8.57 o 
  -1  17   3      229.97      225.56     14.92 o 
   0  17   3        0.34        3.65      6.19 o 
   1  17   3      183.57      175.37     11.82 o 
   2  17   3       11.84        9.70      6.54 o 
 -12   0   4       82.02       39.18     12.09 o 
 -11   0   4        1.26       11.36     11.51 o 
 -10   0   4      433.74      382.59     20.25 o 
  -9   0   4       13.93       22.21      8.51 o 
  -8   0   4     3921.17     3584.99     64.33 o 
  -7   0   4        1.99       35.87     10.17 o 
  -6   0   4     2915.16     2797.44     49.21 o 
  -5   0   4      156.95      100.12     11.24 o 
  -4   0   4     1340.46      815.38     25.70 o 
   3   0   4    18271.51    21020.72    276.35 o 
   4   0   4      637.43      414.84     13.63 o 
   5   0   4     2754.53     2541.12     46.58 o 
   6   0   4      479.57      427.22     20.06 o 
   7   0   4      247.84      291.80     12.15 o 
   8   0   4       33.60       24.96      6.17 o 
   9   0   4      381.41      476.98     17.30 o 
  10   0   4       17.39       52.15     12.54 o 
  11   0   4      166.06      194.97     18.74 o 
 -12   1   4        0.01       -6.18      6.18 o 
 -11   1   4        2.02        6.27      6.10 o 
 -10   1   4      232.28      189.07     11.62 o 
  -9   1   4      123.21      141.92      9.96 o 
  -8   1   4      296.74      340.17     11.70 o 
  -7   1   4      496.24      567.23     12.25 o 
  -6   1   4     1319.79     1104.01     16.47 o 
  -5   1   4      543.14      425.35     11.23 o 
  -4   1   4     7275.60     7024.96     80.57 o 
  -3   1   4    17108.18    17549.61    326.04 o 
   3   1   4      229.34      334.17      7.76 o 
   4   1   4     5246.31     5964.19     62.03 o 
   5   1   4      481.66      601.54     12.91 o 
   6   1   4      972.84      975.32     13.43 o 
   7   1   4      141.45      138.08      6.52 o 
   8   1   4       12.01       16.21      4.23 o 
   9   1   4        8.21        0.05      4.26 o 
  10   1   4       38.11       81.57      7.92 o 
  11   1   4        2.26       -4.48      5.91 o 
 -12   2   4       14.01       15.41      7.17 o 
 -11   2   4       82.75       58.89      8.34 o 
 -10   2   4      172.00      166.69     15.40 o 
  -9   2   4      236.19      198.15     10.14 o 
  -8   2   4     1443.85     1323.36     20.96 o 
  -7   2   4      509.80      477.88     11.28 o 
  -6   2   4      126.06       55.75      4.91 o 
  -5   2   4      764.73     1497.63     24.29 o 
  -4   2   4      313.46      220.55      7.49 o 
  -3   2   4     3657.32     3227.78     69.60 o 
   3   2   4     2293.60     2919.94     32.84 o 
   4   2   4     3549.97     3466.61     39.54 o 
   5   2   4     2665.00     2295.87     30.17 o 
   6   2   4      169.01      206.89     10.53 o 
   7   2   4      259.25      251.81      8.47 o 
   8   2   4      125.05      147.62      8.73 o 
   9   2   4        1.36        1.11      4.46 o 
  10   2   4        0.82       -1.13      4.80 o 
  11   2   4      191.96      198.98     11.96 o 
 -12   3   4        5.41        5.66      8.26 o 
 -11   3   4      106.31      132.53     11.09 o 
 -10   3   4        9.89       15.31      5.49 o 
  -9   3   4      398.14      449.68     19.06 o 
  -8   3   4       59.98       79.57      6.68 o 
  -7   3   4     2535.01     2569.78     48.77 o 
  -6   3   4      438.27      363.36     10.92 o 
  -5   3   4     2521.36     2200.24     32.33 o 
  -4   3   4     4075.80     3556.16     44.90 o 
  -2   3   4     1284.39     1622.72     39.62 o 
   1   3   4      432.57      338.36     13.92 o 
   2   3   4     6724.47     7194.38    141.87 o 
   3   3   4      458.67      595.89     15.71 o 
   4   3   4     6575.67     6860.29     82.01 o 
   5   3   4     1563.25     1716.04     26.04 o 
   6   3   4     1246.86     1247.68     15.78 o 
   7   3   4     1190.31     1120.62     16.99 o 
   8   3   4      126.05       99.54      7.49 o 
   9   3   4      204.96      190.75     13.02 o 
  10   3   4      273.96      283.47     17.05 o 
  11   3   4       10.47       19.93      6.12 o 
 -11   4   4       16.30       19.72      6.14 o 
 -10   4   4        2.65       12.25      5.52 o 
  -9   4   4        7.88        7.10      4.69 o 
  -8   4   4       87.54      193.84      9.47 o 
  -7   4   4      504.95      532.79     12.05 o 
  -6   4   4       75.54       59.89      6.15 o 
  -5   4   4      788.49      894.79     17.91 o 
  -4   4   4        4.28        5.19      4.50 o 
  -3   4   4     3244.89     2982.13     46.87 o 
  -2   4   4      134.85      222.72     12.31 o 
  -1   4   4     9900.17     8668.26    168.11 o 
   0   4   4      261.04      617.29     20.88 o 
   1   4   4     3099.63     3780.29     80.31 o 
   2   4   4        4.12      108.39      6.55 o 
   3   4   4      840.27     1031.65     22.50 o 
   4   4   4       45.73       36.38      6.06 o 
   5   4   4        8.66      291.84      8.17 o 
   6   4   4       17.92       30.77      3.90 o 
   7   4   4      522.72      478.02     11.03 o 
   8   4   4      352.21      401.61     11.95 o 
   9   4   4       57.43       86.05      7.61 o 
  10   4   4       31.41       27.37      8.79 o 
  11   4   4        1.66        6.89      5.92 o 
 -11   5   4      233.74      316.34     31.06 o 
 -10   5   4        0.02       -3.76      6.45 o 
  -9   5   4      467.90      484.93     13.40 o 
  -8   5   4       66.61       99.38      7.18 o 
  -7   5   4     1797.30     1813.66     24.59 o 
  -6   5   4      857.20      850.85     14.62 o 
  -5   5   4      715.91      681.86     15.74 o 
  -4   5   4     1829.95     1664.52     26.02 o 
  -3   5   4     7769.11     6500.93     93.07 o 
  -2   5   4      350.23      407.42     18.20 o 
  -1   5   4     5682.30     4833.37    101.72 o 
   0   5   4     4415.42     5427.10    112.43 o 
   1   5   4      359.45      208.30      8.23 o 
   3   5   4      530.90      403.05     13.61 o 
   4   5   4      791.14      684.32     15.86 o 
   5   5   4      734.94      672.98     10.74 o 
   6   5   4     5120.33     4866.32     41.87 o 
   7   5   4        1.97        3.55      3.62 o 
   8   5   4     1006.44      953.27     16.65 o 
   9   5   4      164.65      128.94     12.21 o 
  10   5   4      183.37      173.45     11.51 o 
  11   5   4        1.05       -0.38      5.63 o 
 -11   6   4        7.43        7.85      7.96 o 
 -10   6   4      300.13      284.97     21.54 o 
  -9   6   4        1.93        4.37      6.13 o 
  -8   6   4      729.98      676.50     16.08 o 
  -7   6   4       66.75       75.17      6.10 o 
  -6   6   4      765.42      613.53     11.30 o 
  -5   6   4      124.64      138.41      6.74 o 
  -4   6   4     1678.18     1596.54     34.00 o 
  -3   6   4      543.37      547.89     18.74 o 
  -2   6   4     5001.98     4584.85     68.62 o 
  -1   6   4     1406.02     1040.20     21.80 o 
   0   6   4     2928.31     2728.43     50.06 o 
   1   6   4      664.56      777.57     18.45 o 
   2   6   4     6953.60     6492.00    161.42 o 
   3   6   4     1472.53     1453.13     24.70 o 
   4   6   4     1758.10     1508.59     39.95 o 
   5   6   4      734.83      781.94     17.12 o 
   6   6   4      734.09      732.61     13.22 o 
   7   6   4     1495.45     1527.90     21.37 o 
   8   6   4        4.40        6.21      5.95 o 
   9   6   4       30.56       51.19      6.65 o 
  10   6   4       49.78       86.90      8.40 o 
  11   6   4      104.95      107.71     14.57 o 
 -11   7   4       12.48       35.70     13.12 o 
 -10   7   4       18.36        0.81      6.92 o 
  -9   7   4       45.05       45.18      9.01 o 
  -8   7   4       17.66       27.69     11.95 o 
  -7   7   4        3.61       22.75      7.57 o 
  -6   7   4      193.57      170.65     10.59 o 
  -5   7   4      101.52      208.53      7.45 o 
  -4   7   4       43.47       30.17      4.46 o 
  -3   7   4     1261.98     1050.75     17.49 o 
  -2   7   4        4.10       32.49      5.86 o 
  -1   7   4     1983.98     1901.50     34.94 o 
   0   7   4       14.41       16.90      4.34 o 
   1   7   4      192.62      174.96      9.65 o 
   2   7   4      735.72      818.01     70.47 o 
   3   7   4      171.16      292.04      9.23 o 
   4   7   4        1.12        4.90      3.52 o 
   5   7   4      103.56      205.89      7.77 o 
   6   7   4       19.38       23.89      4.35 o 
   7   7   4       10.04        2.08      3.82 o 
   8   7   4        7.81       50.42      6.54 o 
   9   7   4       98.96       89.76      8.11 o 
  10   7   4       52.68       50.38      7.43 o 
 -10   8   4      131.03       84.59     18.20 o 
  -9   8   4        0.02       -2.68      9.64 o 
  -8   8   4      725.05      631.74     35.33 o 
  -7   8   4       84.55       98.51     17.13 o 
  -6   8   4      741.16      588.04     17.18 o 
  -5   8   4       72.58       73.52     11.19 o 
  -4   8   4     1946.42     1622.47     24.53 o 
  -3   8   4     1463.66     1486.41     29.67 o 
  -2   8   4     2358.94     2246.98     43.20 o 
  -1   8   4     2137.42     1923.98     26.40 o 
   0   8   4     2434.37     2197.56     23.73 o 
   1   8   4     2194.58     1938.30     23.95 o 
   2   8   4     2421.42     2162.32     26.02 o 
   3   8   4     2316.17     2644.49     39.95 o 
   4   8   4      172.54      176.53      8.07 o 
   5   8   4     1123.70     1016.77     18.99 o 
   6   8   4      153.06      126.18     10.58 o 
   7   8   4       34.98       27.75      5.61 o 
   8   8   4      142.78      141.38      8.45 o 
   9   8   4      492.35      452.59     14.30 o 
  10   8   4       12.50       50.03      7.57 o 
 -10   9   4       41.83       33.19     14.99 o 
  -9   9   4       21.15       28.91     13.38 o 
  -8   9   4        8.77       14.99     11.78 o 
  -7   9   4      286.04      300.88     28.37 o 
  -6   9   4       52.71       43.40      7.06 o 
  -5   9   4      847.50      924.14     22.05 o 
  -4   9   4       40.26       37.15      6.17 o 
  -3   9   4      716.50      855.09     19.99 o 
  -2   9   4      329.68      412.46     15.89 o 
  -1   9   4     1333.86     1300.98     17.23 o 
   0   9   4      164.64      196.41      7.33 o 
   1   9   4       20.93        2.21      2.84 o 
   2   9   4      845.92      866.13     26.73 o 
   3   9   4       97.88       82.07      6.72 o 
   4   9   4      813.61      635.33     15.30 o 
   5   9   4       20.44       10.01      4.91 o 
   6   9   4       16.36        4.47      4.31 o 
   7   9   4      522.87      479.51     12.09 o 
   8   9   4       72.73       76.67      6.93 o 
   9   9   4       34.90       28.52      6.62 o 
  10   9   4       35.64       45.98      9.97 o 
  -9  10   4       27.54       13.38     11.78 o 
  -8  10   4       75.14      100.12     19.27 o 
  -7  10   4      161.67      112.87     10.53 o 
  -6  10   4      143.22      176.65     12.31 o 
  -5  10   4      272.22      358.42     15.59 o 
  -4  10   4      262.90      286.63     13.51 o 
  -3  10   4        5.28       43.69      6.66 o 
  -2  10   4      144.84      138.23      7.46 o 
  -1  10   4       90.84      160.27      7.14 o 
   0  10   4      106.31      110.90      6.36 o 
   1  10   4        4.46       13.23      3.52 o 
   3  10   4      472.66      441.26     12.93 o 
   4  10   4      240.95      218.74     19.78 o 
   5  10   4       25.97       63.19      8.43 o 
   6  10   4       34.21       29.77      7.32 o 
   7  10   4      569.89      502.00     16.33 o 
   8  10   4      104.79      103.64      9.76 o 
   9  10   4        8.90       20.94      7.33 o 
  -9  11   4      110.60      129.56     23.02 o 
  -8  11   4        7.44       13.38     12.31 o 
  -7  11   4      318.90      338.47     31.83 o 
  -6  11   4       70.57       79.92      9.68 o 
  -5  11   4      796.89      863.88     23.06 o 
  -4  11   4      496.61      505.25     32.02 o 
  -3  11   4     2247.89     2443.32     41.32 o 
  -2  11   4      236.16      226.79      9.34 o 
  -1  11   4     1257.92     1392.60     21.72 o 
   0  11   4       84.04       79.25      6.57 o 
   1  11   4      312.28      382.71     10.08 o 
   2  11   4       55.77       63.27      7.12 o 
   3  11   4      768.33      876.47     18.98 o 
   4  11   4      517.24      513.40     16.00 o 
   5  11   4      100.44       84.51      9.73 o 
   6  11   4      627.74      620.13     29.69 o 
   7  11   4       52.11       54.30      9.64 o 
   8  11   4      268.61      275.23     14.98 o 
   9  11   4       58.07       36.11      8.59 o 
  -8  12   4       51.11       56.21     17.13 o 
  -7  12   4       20.71       27.62      8.03 o 
  -6  12   4       14.33       21.92      8.11 o 
  -5  12   4       19.74       31.24      7.87 o 
  -4  12   4        6.00        3.84      6.69 o 
  -3  12   4       42.34       72.98      9.80 o 
  -2  12   4       13.70       29.78      5.04 o 
  -1  12   4      183.92      175.83      9.48 o 
   0  12   4      138.62      185.78      9.57 o 
   1  12   4        2.57       11.82      4.38 o 
   2  12   4       11.12       35.60      6.27 o 
   3  12   4      141.03      122.86      8.29 o 
   4  12   4        0.58        6.87      5.24 o 
   5  12   4        9.73       92.94     10.14 o 
   6  12   4       40.10       38.76      8.31 o 
   7  12   4       17.97       37.17      9.17 o 
   8  12   4       18.60       40.41      8.41 o 
  -7  13   4      159.54      134.75     15.74 o 
  -6  13   4        8.24       11.65      7.44 o 
  -5  13   4     1026.66     1075.61     28.02 o 
  -4  13   4       52.21       38.15      8.33 o 
  -3  13   4      297.10      377.09     16.17 o 
  -2  13   4        0.86        4.13      4.40 o 
  -1  13   4      115.02      155.35      9.35 o 
   0  13   4      302.16      316.91     11.97 o 
   1  13   4      185.95      215.66     10.98 o 
   2  13   4      157.60      181.09     10.37 o 
   3  13   4       11.59       33.16      6.54 o 
   4  13   4       73.04       84.94      7.91 o 
   5  13   4      116.67      144.28     12.84 o 
   6  13   4      302.32      341.82     18.00 o 
   7  13   4        4.48        2.47      7.41 o 
  -7  14   4       38.39       25.81     11.16 o 
  -6  14   4      208.81      203.39     15.19 o 
  -5  14   4      102.21      108.41     12.05 o 
  -4  14   4      738.42      735.02     23.48 o 
  -3  14   4      336.27      340.03     31.94 o 
  -2  14   4      138.37      139.53     12.26 o 
  -1  14   4      193.35      200.07     10.88 o 
   0  14   4       44.53       30.55      6.30 o 
   1  14   4      398.74      363.66     13.00 o 
   2  14   4      264.55      217.11     11.52 o 
   3  14   4      331.92      349.73     15.26 o 
   4  14   4      168.13      166.03     12.14 o 
   5  14   4       81.07       68.47     10.88 o 
   6  14   4       34.79       30.89      9.09 o 
  -6  15   4        0.61        2.41      9.46 o 
  -5  15   4       14.07       66.69     10.59 o 
  -4  15   4      118.91      111.43     12.33 o 
  -3  15   4       12.27        3.35      7.19 o 
  -2  15   4        3.03       12.31      7.69 o 
  -1  15   4        0.42       -3.93      5.17 o 
   0  15   4        0.31        5.11      5.81 o 
   1  15   4       30.02       40.52      6.99 o 
   2  15   4      224.17      205.64     11.54 o 
   3  15   4        7.84        2.95      6.49 o 
   4  15   4       10.78        5.00      7.73 o 
   5  15   4        3.00       12.06      8.84 o 
  -4  16   4      202.74      202.58     15.92 o 
  -3  16   4      102.81       82.28     11.72 o 
  -2  16   4      221.45      233.32     17.07 o 
  -1  16   4      108.98       81.12      8.66 o 
   0  16   4      400.75      421.15     15.15 o 
   1  16   4      196.66      172.68     11.56 o 
   2  16   4      428.41      421.13     15.55 o 
   3  16   4      173.54      176.05     14.84 o 
   4  16   4       11.59       13.94      9.34 o 
  -2  17   4        8.69       12.99      8.63 o 
  -1  17   4      173.70      202.24     12.52 o 
   0  17   4        8.72       12.47      6.77 o 
   1  17   4      139.72       99.32      9.79 o 
   2  17   4       98.88       74.07      8.87 o 
 -12   1   5        0.05       -6.32      6.32 o 
 -11   1   5       59.39       85.64      9.51 o 
 -10   1   5        0.13       -2.51      5.27 o 
  -9   1   5     1063.83     1194.65     23.48 o 
  -8   1   5       11.69        5.98      4.53 o 
  -7   1   5     3148.17     3023.57     38.41 o 
  -6   1   5     1649.11     1557.98     22.49 o 
  -5   1   5       44.83       52.33      9.94 o 
  -4   1   5     1632.22     1744.06     24.92 o 
  -3   1   5     3498.99     2654.39     58.36 o 
   2   1   5     4007.08     3177.54     48.27 o 
   3   1   5     5947.62     6189.63     62.57 o 
   4   1   5     6920.84     6678.83     68.86 o 
   5   1   5       64.04      128.63      8.27 o 
   6   1   5      290.03      274.49      7.15 o 
   7   1   5       41.61       42.12      4.88 o 
   8   1   5      104.31       65.51      5.69 o 
   9   1   5        0.23        1.48      4.24 o 
  10   1   5       99.85      173.17     16.57 o 
  11   1   5        0.02        1.91      5.48 o 
 -12   2   5       17.08       12.48      7.25 o 
 -11   2   5       26.45       15.12      6.61 o 
 -10   2   5      168.56      122.44      9.94 o 
  -9   2   5      210.02      219.56     11.72 o 
  -8   2   5     1941.44     1708.97     24.36 o 
  -7   2   5      379.37      381.43     10.13 o 
  -6   2   5        8.74       21.99      4.73 o 
  -5   2   5       10.35       14.60      3.60 o 
  -4   2   5     1220.95     1226.71     19.55 o 
  -3   2   5     7927.70     6930.97    137.06 o 
   2   2   5       55.39      147.23     10.17 o 
   4   2   5        7.77       59.90      4.93 o 
   5   2   5     7443.02     6835.85     64.39 o 
   6   2   5     1423.90     1403.22     15.89 o 
   7   2   5      501.62      549.99     15.42 o 
   8   2   5       24.27       78.18      6.58 o 
   9   2   5      337.09      322.63     12.14 o 
  10   2   5       13.82       25.21      5.98 o 
  11   2   5      134.33      165.52     11.05 o 
 -12   3   5        3.11       -4.32      9.65 o 
 -11   3   5       44.71       66.53     11.14 o 
 -10   3   5       75.12      107.49      9.25 o 
  -9   3   5       52.77       79.12      7.75 o 
  -8   3   5       68.67      117.44      7.60 o 
  -7   3   5      649.70      696.14     13.67 o 
  -6   3   5      241.57      220.71      7.44 o 
  -5   3   5      217.91      885.68     24.14 o 
  -4   3   5     3964.10     4681.77     56.53 o 
  -3   3   5     1790.64     1313.28     35.87 o 
  -2   3   5     2216.88     2767.36     61.03 o 
   1   3   5     4735.53     5869.32    116.71 o 
   3   3   5      744.56      725.38     17.74 o 
   4   3   5      289.41      262.52      9.93 o 
   5   3   5     1322.71     1407.95     17.72 o 
   6   3   5     1416.52     1400.41     17.14 o 
   7   3   5        1.97        7.59      3.46 o 
   8   3   5       77.23      227.81     12.67 o 
   9   3   5       34.83       18.57      5.18 o 
  10   3   5       16.45       34.57      6.42 o 
  11   3   5        3.86        0.09      5.68 o 
 -11   4   5        2.50       -6.69      6.69 o 
 -10   4   5      682.28      578.59     20.53 o 
  -9   4   5       79.51       56.04      6.35 o 
  -8   4   5      797.59      690.22     14.81 o 
  -7   4   5      376.17      343.44      9.78 o 
  -6   4   5     3340.45     3204.20     34.65 o 
  -5   4   5     1672.13     1578.94     25.61 o 
  -4   4   5     2734.90     2670.53     35.91 o 
  -3   4   5     3809.14     3790.46     83.52 o 
  -2   4   5      201.81      225.93     12.85 o 
  -1   4   5     2918.01     4415.24     92.08 o 
   0   4   5     8379.44    11219.87    214.69 o 
   1   4   5     5748.79     6494.64    130.10 o 
   2   4   5      253.42      872.43     19.05 o 
   3   4   5     8213.30     7320.33    104.66 o 
   4   4   5      488.45      589.43     14.31 o 
   5   4   5     2947.94     2595.83     25.24 o 
   6   4   5        4.19       20.57      3.21 o 
   7   4   5     2528.29     2317.13     27.31 o 
   8   4   5      464.28      580.00     12.88 o 
   9   4   5      456.84      520.50     14.34 o 
  10   4   5        1.73       -3.34      5.96 o 
  11   4   5      208.15      223.62     11.51 o 
 -11   5   5       61.24       72.83     24.10 o 
 -10   5   5        5.59        2.21      6.57 o 
  -9   5   5      150.27      184.09     13.19 o 
  -8   5   5       21.41       61.01      6.20 o 
  -7   5   5      692.67      730.20     14.34 o 
  -6   5   5      256.79      246.63      8.27 o 
  -5   5   5      122.10      241.75     11.54 o 
  -4   5   5     1211.59     1175.82     20.20 o 
  -3   5   5      687.14      854.22     23.56 o 
  -2   5   5     1260.44     1646.28     43.90 o 
  -1   5   5       39.79       15.53      5.35 o 
   0   5   5      447.47      536.98     20.88 o 
   1   5   5      482.60      479.57     12.72 o 
   2   5   5      869.24      595.70     15.63 o 
   3   5   5      137.28      122.04     12.58 o 
   4   5   5     1106.94      979.40     19.88 o 
   5   5   5      506.56      479.51      9.17 o 
   6   5   5      156.18      153.52     10.30 o 
   7   5   5      875.97      819.91     14.88 o 
   8   5   5      155.29      181.66      8.90 o 
   9   5   5       18.85       15.35      5.20 o 
  10   5   5       24.22       22.87      6.22 o 
  11   5   5       35.31       32.92     13.12 o 
 -11   6   5        5.66        5.94      8.00 o 
 -10   6   5      172.51      186.65     14.17 o 
  -9   6   5        6.50        5.35      7.19 o 
  -8   6   5      406.50      357.09     14.60 o 
  -7   6   5      457.80      415.14     14.37 o 
  -6   6   5       21.09       32.98      5.40 o 
  -5   6   5       15.79       43.66      4.25 o 
  -4   6   5     1746.67     1561.98     38.01 o 
  -3   6   5      114.33      143.90      9.22 o 
  -2   6   5     4443.06     5015.28    103.33 o 
  -1   6   5     1317.89     1480.93     40.15 o 
   0   6   5     1683.65     1842.65     32.77 o 
   1   6   5       48.24      119.25      7.43 o 
   2   6   5        9.29       15.53      4.82 o 
   3   6   5      570.94      679.81     15.72 o 
   4   6   5       22.24       12.51      4.58 o 
   5   6   5     1842.81     1872.26     22.09 o 
   6   6   5      824.79      766.27     14.62 o 
   7   6   5      160.73      158.02      8.12 o 
   8   6   5       32.49       28.58      5.06 o 
   9   6   5      205.81      148.25      9.79 o 
  10   6   5       72.67       85.49      8.58 o 
 -11   7   5      115.51      127.82     24.89 o 
 -10   7   5       17.24       25.56      7.99 o 
  -9   7   5      354.32      366.43     15.75 o 
  -8   7   5       63.97       57.29     10.41 o 
  -7   7   5     1049.88      976.70     36.94 o 
  -6   7   5     1147.09     1143.16     20.21 o 
  -5   7   5      226.92      213.81      9.39 o 
  -4   7   5        2.19        1.52      3.12 o 
  -3   7   5     4920.99     5459.52     64.68 o 
  -2   7   5     3730.94     3382.94     39.21 o 
  -1   7   5      474.76      414.86      9.80 o 
   0   7   5     1169.92     1442.77     20.83 o 
   1   7   5      556.25      593.10     10.92 o 
   2   7   5     1663.21     1373.80     20.77 o 
   3   7   5     1750.39     1562.54     23.40 o 
   4   7   5     1210.27     1060.56     15.06 o 
   5   7   5        5.84       17.24      3.83 o 
   6   7   5      780.13      766.11     14.09 o 
   7   7   5       84.48       86.32      6.47 o 
   8   7   5      339.04      338.30     10.92 o 
   9   7   5       11.17       14.01      5.66 o 
  10   7   5      163.70      178.47     12.29 o 
 -10   8   5        3.11       12.31     12.31 o 
  -9   8   5       40.44       37.48     14.46 o 
  -8   8   5        1.49       29.45     12.31 o 
  -7   8   5       25.10       19.27     10.71 o 
  -6   8   5       27.88       18.52      5.86 o 
  -5   8   5        0.68       30.59      6.45 o 
  -4   8   5      302.83      313.59     12.16 o 
  -3   8   5      413.79      303.87     11.54 o 
  -2   8   5      219.83      244.28     16.60 o 
  -1   8   5      583.70      389.14     10.38 o 
   0   8   5      223.51      216.89      6.99 o 
   1   8   5       67.87       77.02      5.23 o 
   2   8   5      304.45      391.23     27.51 o 
   3   8   5      466.99      468.95     12.27 o 
   4   8   5       18.44       31.64      4.51 o 
   5   8   5      369.25      490.34     11.84 o 
   6   8   5       54.25       36.60      6.51 o 
   7   8   5      120.91      147.49      7.93 o 
   8   8   5        8.83       11.48      4.50 o 
   9   8   5        1.29       11.34      5.19 o 
  10   8   5        2.27        4.25      5.58 o 
 -10   9   5        1.88       -8.57     11.78 o 
  -9   9   5      133.72      110.29     20.34 o 
  -8   9   5        8.09        4.82     10.71 o 
  -7   9   5      239.29      287.50     27.84 o 
  -6   9   5      196.47      217.65     13.04 o 
  -5   9   5      740.39      800.27     20.15 o 
  -4   9   5      199.41      187.71     11.62 o 
  -3   9   5      312.95      328.84     17.76 o 
  -2   9   5     2119.99     2131.00     26.47 o 
  -1   9   5        9.38        6.53      4.97 o 
   0   9   5     1000.62     1226.58     16.79 o 
   1   9   5      987.23      824.36     15.27 o 
   2   9   5     3401.28     3429.58     42.32 o 
   3   9   5      729.78      783.63     16.62 o 
   4   9   5     2170.02     2172.93     31.88 o 
   5   9   5      319.53      308.07     10.15 o 
   6   9   5      266.60      279.10     10.73 o 
   7   9   5        0.07        2.34      3.91 o 
   8   9   5      368.86      464.66     12.86 o 
   9   9   5        8.45       -3.24      4.88 o 
  -9  10   5       22.45       20.88     13.38 o 
  -8  10   5       90.52       95.83     18.74 o 
  -7  10   5        3.61       -8.03      8.03 o 
  -6  10   5      322.66      327.44     14.50 o 
  -5  10   5      426.80      453.25     22.64 o 
  -4  10   5      643.76      644.10     24.34 o 
  -3  10   5     1527.36     1398.03     35.80 o 
  -2  10   5     2165.95     2058.63     26.77 o 
  -1  10   5      122.07      107.88      7.14 o 
   0  10   5      581.21      545.97     12.35 o 
   1  10   5     1421.68     1362.90     20.59 o 
   2  10   5      208.00      156.00     12.21 o 
   3  10   5      721.46      928.84     19.10 o 
   4  10   5        2.43       13.14      5.05 o 
   5  10   5      495.70      666.44     17.10 o 
   6  10   5      130.77      138.70     11.92 o 
   7  10   5      196.94      237.49     13.48 o 
   8  10   5      125.04      173.32     11.90 o 
   9  10   5      329.03      366.58     18.27 o 
  -9  11   5        0.19        8.03     12.85 o 
  -8  11   5        0.81       -7.50     10.17 o 
  -7  11   5       18.84       16.06     11.78 o 
  -6  11   5      116.42       76.87     10.53 o 
  -5  11   5       12.80       72.49      9.26 o 
  -4  11   5      137.48       89.07     12.19 o 
  -3  11   5       51.34       48.92      7.61 o 
  -2  11   5      104.82      139.97      8.14 o 
  -1  11   5       18.28       28.14      4.87 o 
   0  11   5       15.60       13.69      4.39 o 
   1  11   5       36.82       77.35      6.88 o 
   2  11   5      112.55      119.02     12.75 o 
   3  11   5        0.48        5.55      4.76 o 
   4  11   5      119.19      103.60      8.79 o 
   5  11   5      122.22      136.90     11.74 o 
   6  11   5      565.23      676.75     30.17 o 
   7  11   5      190.02      237.54     22.50 o 
   8  11   5        7.22       55.24      9.12 o 
  -8  12   5      145.31      195.41     27.30 o 
  -7  12   5       50.06       45.23      9.04 o 
  -6  12   5      634.54      688.61     21.92 o 
  -5  12   5      250.74      280.84     16.14 o 
  -4  12   5      925.33      884.35     23.90 o 
  -3  12   5       30.67       39.40      7.52 o 
  -2  12   5      533.26      495.04     13.00 o 
  -1  12   5      238.36      183.96      9.65 o 
   0  12   5      613.85      619.76     14.63 o 
   1  12   5      318.01      257.40     11.84 o 
   2  12   5       35.50       27.07      5.39 o 
   3  12   5       59.72       89.60     11.40 o 
   4  12   5      127.35       96.97     14.50 o 
   5  12   5      466.83      386.55     16.76 o 
   6  12   5        6.66        1.15      6.74 o 
   7  12   5      618.32      597.04     21.73 o 
   8  12   5        4.89        7.31      6.88 o 
  -7  13   5      118.31      103.23     12.03 o 
  -6  13   5       59.22       61.81      9.52 o 
  -5  13   5      198.90      220.15     20.54 o 
  -4  13   5       95.77       63.32      9.75 o 
  -3  13   5      156.04      180.38     14.76 o 
  -2  13   5      104.07       84.56     10.09 o 
  -1  13   5       53.63      103.28      8.02 o 
   0  13   5       64.99       74.23      7.33 o 
   1  13   5      166.48      182.09     10.20 o 
   2  13   5      531.59      484.81     13.88 o 
   3  13   5       70.10       82.81      8.89 o 
   4  13   5       66.83       64.61     10.56 o 
   5  13   5      130.19      169.75     18.47 o 
   6  13   5      151.72      145.93     16.82 o 
   7  13   5       17.78        6.41      7.69 o 
  -7  14   5        8.79       13.22     12.31 o 
  -6  14   5      134.14      111.40     12.45 o 
  -5  14   5        2.57       19.05      7.69 o 
  -4  14   5      173.94      160.71     20.59 o 
  -3  14   5        4.57       31.01      8.31 o 
  -2  14   5       35.99       42.10      8.84 o 
  -1  14   5       68.56       79.04      7.78 o 
   0  14   5        2.10       -1.15      5.07 o 
   1  14   5      366.07      390.20     13.05 o 
   2  14   5        5.03       -4.32      4.86 o 
   3  14   5      198.25      200.38     12.67 o 
   4  14   5        7.16        0.17      5.91 o 
   5  14   5       25.39       22.96      8.33 o 
   6  14   5        1.98        7.15      9.65 o 
  -6  15   5       88.18       65.04     13.23 o 
  -5  15   5      257.84      254.13     17.10 o 
  -4  15   5      262.22      260.24     17.20 o 
  -3  15   5      257.89      258.67     16.85 o 
  -2  15   5      268.06      270.08     16.98 o 
  -1  15   5      287.89      267.67     13.04 o 
   0  15   5      795.22      982.79     21.11 o 
   1  15   5      383.64      347.18     18.12 o 
   2  15   5      405.09      404.96     16.98 o 
   3  15   5      136.72      175.38     20.63 o 
   4  15   5      129.60      105.86     10.37 o 
   5  15   5        3.58        4.50      8.09 o 
  -4  16   5        1.46        8.42      8.33 o 
  -3  16   5       41.47       30.49      9.04 o 
  -2  16   5       10.27       13.96      8.02 o 
  -1  16   5       47.68       41.54      7.50 o 
   0  16   5       81.94       87.28      8.98 o 
   1  16   5        6.42        3.94      7.57 o 
   2  16   5       58.39       56.95      9.04 o 
   3  16   5       23.57       14.88      7.62 o 
   4  16   5        0.92        6.11     12.57 o 
  -2  17   5       60.13       54.27     13.61 o 
  -1  17   5       63.69       36.87      7.83 o 
   0  17   5       20.54       20.30      6.92 o 
   1  17   5       56.43       44.53      7.75 o 
 -12   0   6      111.35       37.97     11.16 o 
 -11   0   6       32.69       15.53      9.46 o 
 -10   0   6      340.17      378.41     23.02 o 
  -9   0   6      100.34      106.99     12.68 o 
  -8   0   6     2567.65     2310.03     47.13 o 
  -7   0   6     4109.95     4491.10     73.25 o 
  -6   0   6     1242.87     1177.72     32.12 o 
  -5   0   6     3210.53     3380.36     76.56 o 
  -4   0   6    11978.07    10557.07    202.91 o 
   2   0   6      296.29      203.59     12.31 o 
   3   0   6    23267.04    20048.45    265.00 o 
   4   0   6       48.49       82.42     15.79 o 
   5   0   6    15062.10    13102.92    148.37 o 
   6   0   6        7.21       -2.88      3.27 o 
   7   0   6      693.25      688.64     24.93 o 
   8   0   6       76.12       86.92      8.86 o 
   9   0   6      343.23      343.23     15.12 o 
  10   0   6        1.22       12.30      7.15 o 
  11   0   6       88.42      148.88     43.37 o 
 -12   1   6        3.21        0.64      7.52 o 
 -11   1   6        8.17       17.71      6.63 o 
 -10   1   6      470.31      491.99     22.41 o 
  -9   1   6      724.96      607.84     16.53 o 
  -8   1   6      529.29      594.94     20.79 o 
  -7   1   6       82.06      122.83     11.28 o 
  -6   1   6     1005.34      811.05     17.46 o 
  -5   1   6     1013.06     1213.79     25.53 o 
  -4   1   6      244.53      246.49     14.99 o 
  -3   1   6       73.20      222.18     11.78 o 
   2   1   6     3753.78     4804.46     97.97 o 
   4   1   6     4353.61     4240.02     46.97 o 
   5   1   6        2.64       27.72      3.94 o 
   6   1   6      106.54      104.45      5.18 o 
   7   1   6        6.96       19.69      3.35 o 
   8   1   6       97.77       56.09      5.53 o 
   9   1   6        8.14        8.70      4.07 o 
  10   1   6       31.22       18.13      6.91 o 
  11   1   6        0.01       -6.07      6.35 o 
 -12   2   6       45.81       42.83      9.44 o 
 -11   2   6        7.35       21.49      8.11 o 
 -10   2   6       18.56      116.70     10.97 o 
  -9   2   6        8.17       13.71      6.07 o 
  -8   2   6      669.47      646.75     15.85 o 
  -7   2   6       28.39       31.15      4.61 o 
  -6   2   6     1329.44     1358.60     18.70 o 
  -5   2   6     6904.96     7809.42     90.45 o 
  -4   2   6      417.63      565.12     11.69 o 
  -3   2   6     4260.67     4394.36     91.01 o 
   2   2   6      762.06     1198.17     32.66 o 
   3   2   6     4106.24     2828.89     32.56 o 
   4   2   6        7.93       -1.90      3.25 o 
   5   2   6     1886.13     1874.08     18.59 o 
   6   2   6      125.46      132.71      5.66 o 
   7   2   6      291.39      324.63      8.59 o 
   8   2   6       27.13       25.09      5.11 o 
   9   2   6       30.04       47.80      6.28 o 
  10   2   6       18.99       27.60      6.11 o 
  11   2   6      117.25      134.22     16.63 o 
 -12   3   6        8.33       -8.89      8.89 o 
 -11   3   6       97.14      103.88     11.71 o 
 -10   3   6      133.97      155.61     12.83 o 
  -9   3   6      809.80      921.44     18.03 o 
  -8   3   6      992.48     1055.63     18.36 o 
  -7   3   6     2289.25     2061.91     26.22 o 
  -6   3   6      487.10      508.91     15.33 o 
  -5   3   6     3616.97     3451.15     45.09 o 
  -4   3   6     2283.68     2318.60     31.45 o 
  -3   3   6     2110.49     2181.66     52.47 o 
  -2   3   6     1996.49     2745.41     61.03 o 
  -1   3   6     4111.75     5215.63    104.93 o 
   0   3   6    12263.62     9885.71    188.99 o 
   1   3   6      367.85      250.02     12.31 o 
   2   3   6     3015.21     3052.90     61.30 o 
   3   3   6      958.77     1034.44     22.68 o 
   4   3   6     2912.55     2404.80     39.14 o 
   5   3   6      310.16      321.65      7.44 o 
   6   3   6     1413.90     1291.48     15.43 o 
   7   3   6      157.70      155.84      7.07 o 
   8   3   6      250.29      227.36      9.78 o 
   9   3   6        0.31       -1.36      4.52 o 
  10   3   6      325.14      335.58     14.42 o 
  11   3   6        0.30        6.95      5.46 o 
 -11   4   6       13.31       24.68      8.58 o 
 -10   4   6        0.54       32.24      8.12 o 
  -9   4   6        1.10        4.00      6.75 o 
  -8   4   6       35.27      263.46     19.17 o 
  -7   4   6      160.92      171.68      8.22 o 
  -6   4   6       55.07       60.49      6.05 o 
  -5   4   6      115.31      476.08     12.27 o 
  -4   4   6       51.53       20.68      4.62 o 
  -3   4   6     1690.68     1762.46     46.04 o 
  -2   4   6      433.96      605.51     21.95 o 
  -1   4   6     1139.79      952.97     28.37 o 
   0   4   6      139.42      349.06     15.53 o 
   1   4   6     2736.94     2061.73     49.79 o 
   2   4   6      254.15      294.17     10.36 o 
   3   4   6     4304.17     4190.09     73.88 o 
   4   4   6      855.06      932.53     25.13 o 
   5   4   6      478.60      818.99     12.17 o 
   6   4   6     1084.22     1137.25     15.66 o 
   7   4   6       24.18       55.20      4.95 o 
   8   4   6        0.20       54.61      5.08 o 
   9   4   6        3.07        1.51      4.24 o 
  10   4   6       22.84       32.32      5.90 o 
  11   4   6        0.04        4.53      9.03 o 
 -11   5   6      208.78      248.22     16.67 o 
 -10   5   6        2.39       14.72      7.00 o 
  -9   5   6      626.09      648.61     20.19 o 
  -8   5   6      644.68      694.44     36.08 o 
  -7   5   6      366.31      393.62     20.85 o 
  -6   5   6      321.29      334.73     11.93 o 
  -5   5   6     1655.72     1592.99     22.68 o 
  -4   5   6       70.20       75.88      6.40 o 
  -3   5   6      249.07      320.16     10.93 o 
  -2   5   6       17.28       42.83      7.50 o 
  -1   5   6        8.85       74.42      9.64 o 
   0   5   6      110.89       72.81      9.64 o 
   1   5   6      345.40      622.11     23.56 o 
   2   5   6     2368.78     1256.03     38.81 o 
   3   5   6      255.27      266.40      9.42 o 
   4   5   6     3179.73     2902.59     35.98 o 
   5   5   6      516.46      445.56      9.04 o 
   6   5   6     3175.79     3070.56     30.27 o 
   7   5   6       14.36       23.76      4.46 o 
   8   5   6      464.26      474.87     13.17 o 
   9   5   6        4.87        0.11      4.52 o 
  10   5   6      254.72      237.29     13.61 o 
  11   5   6        4.34       -5.37     15.26 o 
 -11   6   6       39.61       22.28     14.56 o 
 -10   6   6      114.54      145.98     12.77 o 
  -9   6   6       65.90       77.62      9.54 o 
  -8   6   6     1072.05      992.35     23.73 o 
  -7   6   6      740.46      603.14     17.38 o 
  -6   6   6       70.36       73.45      7.41 o 
  -5   6   6       65.76      106.28      6.86 o 
  -4   6   6     1155.93     1105.55     38.01 o 
  -2   6   6      934.08      644.46     16.20 o 
  -1   6   6     1729.47     1632.36     45.51 o 
   0   6   6     1749.83     1933.32     51.40 o 
   1   6   6      460.27      300.44     12.85 o 
   2   6   6      422.94      428.94     24.96 o 
   3   6   6      482.75      380.35     10.36 o 
   4   6   6      116.82       78.51      5.24 o 
   5   6   6     1916.65     1890.09     22.48 o 
   6   6   6      167.00      170.09      7.38 o 
   7   6   6     1253.78     1265.40     19.48 o 
   8   6   6       18.64       11.26      4.38 o 
   9   6   6      141.86      188.28     10.90 o 
  10   6   6      120.48      144.46     10.42 o 
 -11   7   6        0.16       -5.59      9.44 o 
 -10   7   6       14.21        6.08      8.23 o 
  -9   7   6       74.67       69.34     11.74 o 
  -8   7   6       13.07       49.15      9.27 o 
  -7   7   6       14.75       35.37      8.71 o 
  -6   7   6        3.68        4.78      5.64 o 
  -5   7   6       95.81      192.59     10.55 o 
  -4   7   6       18.73        9.31      5.00 o 
  -3   7   6      732.31      850.35     18.44 o 
  -2   7   6      346.46      381.39     15.47 o 
  -1   7   6        0.60       34.75      3.99 o 
   0   7   6      424.52      501.43     12.07 o 
   1   7   6      341.58      459.89     10.55 o 
   2   7   6      643.17      665.75     29.59 o 
   3   7   6       71.19      134.13      7.60 o 
   4   7   6       37.65       51.54      5.96 o 
   5   7   6      967.27      820.72     13.82 o 
   6   7   6      300.07      276.87      8.81 o 
   7   7   6       58.06       68.56      6.78 o 
   8   7   6       13.02       57.14      6.38 o 
   9   7   6       34.80       29.23      5.76 o 
  10   7   6       10.90       18.15      6.23 o 
 -10   8   6      121.77      103.86     21.42 o 
  -9   8   6        0.89        2.14     10.71 o 
  -8   8   6      269.53      226.46     25.16 o 
  -7   8   6      350.07      373.10     18.12 o 
  -6   8   6      499.64      460.50     12.93 o 
  -5   8   6      573.03      481.42     12.70 o 
  -4   8   6     1190.79     1201.38     24.10 o 
  -3   8   6     3733.28     3744.93     52.03 o 
  -2   8   6     1676.43     1481.84     26.78 o 
  -1   8   6     2739.59     2901.02     42.45 o 
   0   8   6      256.26      346.26      8.93 o 
   1   8   6     5169.38     5054.05     50.05 o 
   2   8   6     1411.63     1507.62     29.67 o 
   3   8   6     3931.29     3972.56     56.44 o 
   4   8   6        5.24        9.58      3.55 o 
   5   8   6      501.92      459.12     11.71 o 
   6   8   6      189.17      195.97     13.71 o 
   7   8   6      163.07      151.41      8.21 o 
   8   8   6        0.00        1.37      4.29 o 
   9   8   6      379.78      370.72     12.45 o 
  10   8   6        0.59       -7.13      7.13 o 
 -10   9   6       49.76       21.42     14.99 o 
  -9   9   6       54.21       54.07     16.60 o 
  -8   9   6       13.24        9.10     11.24 o 
  -7   9   6       21.27       46.58     13.92 o 
  -6   9   6        0.87        7.66      5.64 o 
  -5   9   6      429.75      541.61     17.08 o 
  -4   9   6      538.27      477.00     15.13 o 
  -3   9   6      170.59      243.69     11.42 o 
  -2   9   6     1194.76     1475.87     27.64 o 
  -1   9   6      931.43      797.52     14.50 o 
   0   9   6      431.21      597.78     14.18 o 
   1   9   6      477.48      422.87     12.18 o 
   2   9   6     1263.31     1448.69     23.41 o 
   3   9   6       64.36       73.31      7.38 o 
   4   9   6      411.04      431.70     11.28 o 
   5   9   6       16.36       14.39      4.61 o 
   6   9   6        4.34        5.80      4.48 o 
   7   9   6      314.80      308.82     11.42 o 
   8   9   6      294.32      340.58     13.76 o 
   9   9   6        0.22        1.99      5.07 o 
  -9  10   6        0.43       -1.07     11.78 o 
  -8  10   6       70.26       91.55     18.20 o 
  -7  10   6      113.26       69.60     15.53 o 
  -6  10   6       89.26      136.76     10.99 o 
  -5  10   6      499.56      633.69     18.73 o 
  -4  10   6      231.22      280.30     14.65 o 
  -3  10   6      327.33      424.45     25.64 o 
  -2  10   6      119.40       87.13      6.45 o 
  -1  10   6     1107.04     1062.18     17.93 o 
   0  10   6      115.96      101.40      6.83 o 
   1  10   6       38.35       41.78      5.81 o 
   2  10   6      137.58      135.83     10.19 o 
   3  10   6       73.59      101.43     13.60 o 
   4  10   6     1559.59     1493.32     25.91 o 
   5  10   6      891.63      730.04     18.39 o 
   6  10   6      430.68      488.78     18.01 o 
   7  10   6      157.70      130.35     10.60 o 
   8  10   6        0.10        5.94      6.29 o 
   9  10   6       97.67      107.54      8.97 o 
  -9  11   6      139.45      140.27     23.56 o 
  -8  11   6      126.42      139.73     22.49 o 
  -7  11   6      153.65      156.33     21.95 o 
  -6  11   6      365.24      279.19     15.75 o 
  -5  11   6      455.42      433.73     16.16 o 
  -4  11   6      808.08      678.92     19.78 o 
  -3  11   6     1138.76     1145.47     28.19 o 
  -2  11   6      142.82      131.58     10.40 o 
  -1  11   6      966.44     1023.31     18.28 o 
   0  11   6      515.61      633.29     14.20 o 
   1  11   6      551.97      501.36     14.52 o 
   2  11   6      686.22      726.21     20.08 o 
   3  11   6       12.04       52.72     10.79 o 
   4  11   6       71.35       82.36      9.55 o 
   5  11   6       11.71       14.45      5.79 o 
   6  11   6      838.86      820.22     23.98 o 
   7  11   6        0.07        3.46      6.84 o 
   8  11   6      549.57      580.04     19.00 o 
  -8  12   6       54.58       47.11     16.60 o 
  -7  12   6       39.58       34.26     14.99 o 
  -6  12   6        1.05        1.65      6.99 o 
  -5  12   6        3.00       29.06      9.43 o 
  -4  12   6        0.08       -4.85      5.50 o 
  -3  12   6       36.39       38.57      7.62 o 
  -2  12   6       72.41       65.00     13.70 o 
  -1  12   6      119.55       93.49      7.46 o 
   0  12   6        1.85        1.11      4.22 o 
   1  12   6        2.02        2.53      4.35 o 
   2  12   6        2.38        6.68      6.04 o 
   3  12   6      470.82      523.39     30.97 o 
   4  12   6       26.89       37.51      7.82 o 
   5  12   6        0.95       36.19      8.45 o 
   6  12   6       28.97       24.83      9.65 o 
   7  12   6       53.19       62.06      9.90 o 
   8  12   6        0.02       -0.76      6.59 o 
  -7  13   6       80.16       71.60     10.61 o 
  -6  13   6       97.00       78.65     10.61 o 
  -5  13   6      390.71      352.39     16.95 o 
  -4  13   6       70.73       79.37      9.82 o 
  -3  13   6      323.64      288.58     25.49 o 
  -2  13   6      197.89      258.03     23.85 o 
  -1  13   6       76.64       86.31      7.69 o 
   0  13   6      575.43      702.67     16.56 o 
   1  13   6       27.05        9.92      5.17 o 
   2  13   6      249.57      307.81     14.24 o 
   3  13   6        0.36       -0.23      6.17 o 
   4  13   6      339.73      353.70     17.67 o 
   5  13   6        5.46        6.29     14.72 o 
   6  13   6      210.06      220.78     24.63 o 
   7  13   6        0.04        3.75      9.84 o 
  -7  14   6       79.82       60.97     12.87 o 
  -6  14   6      251.61      219.95     19.33 o 
  -5  14   6      273.74      251.46     16.65 o 
  -4  14   6      129.46      118.38     12.05 o 
  -3  14   6      218.51      225.94     15.50 o 
  -2  14   6       90.78       48.20      9.26 o 
  -1  14   6     1004.94      941.31     19.94 o 
   0  14   6       78.78       67.24      7.51 o 
   1  14   6      967.24      922.43     19.87 o 
   2  14   6      206.35      199.87     12.37 o 
   3  14   6      177.52      200.67     12.51 o 
   4  14   6       41.61       34.80      7.45 o 
   5  14   6       93.22       59.66     12.58 o 
   6  14   6        7.87        0.15      9.22 o 
  -6  15   6        0.06        6.95     10.03 o 
  -5  15   6       29.58       42.81      9.54 o 
  -4  15   6       59.63       43.84      9.76 o 
  -3  15   6        3.66       -6.68      6.80 o 
  -2  15   6       58.49       64.35     10.16 o 
  -1  15   6        5.46        6.04      5.49 o 
   0  15   6        4.60       16.69      6.20 o 
   1  15   6        7.27        6.63      5.65 o 
   2  15   6       87.44       98.23     13.99 o 
   3  15   6        0.57       -6.20      6.20 o 
   4  15   6        1.64        1.92      6.32 o 
   5  15   6        2.91       -7.19      7.19 o 
  -4  16   6      102.34       97.70     15.89 o 
  -3  16   6      134.71      125.59     13.26 o 
  -2  16   6      131.95      127.48     13.14 o 
  -1  16   6      143.02      159.90     11.15 o 
   0  16   6      245.11      238.24     13.04 o 
   1  16   6      294.92      296.98     28.90 o 
   2  16   6       84.05       99.62     10.72 o 
   3  16   6      164.37      200.43     13.84 o 
  -1  17   6       36.80       32.27     13.92 o 
   0  17   6       27.86       37.25      7.82 o 
   1  17   6       95.61       81.07     10.54 o 
 -12   1   7       33.57       39.13     10.09 o 
 -11   1   7       65.64       78.06     10.90 o 
 -10   1   7       19.01      158.31     13.52 o 
  -9   1   7      827.84      886.00     19.87 o 
  -8   1   7      264.30      273.52     11.34 o 
  -7   1   7      196.98      206.56      9.83 o 
  -6   1   7       90.86       95.94      6.64 o 
  -5   1   7      806.75      692.04     21.68 o 
  -4   1   7     6143.10     6275.67     88.95 o 
   2   1   7     1741.27     1965.19     26.46 o 
   3   1   7     1164.70      650.74     11.69 o 
   4   1   7    10183.75     9665.43     96.30 o 
   5   1   7        5.21        1.19      2.24 o 
   6   1   7     1025.65      973.71     13.01 o 
   7   1   7       27.43       16.33      3.34 o 
   8   1   7      159.59      153.40      7.52 o 
   9   1   7        0.63       -0.99      4.03 o 
  10   1   7       45.11       35.57      6.27 o 
  11   1   7        0.66       -5.03      5.50 o 
 -12   2   7        2.13       -2.37      7.37 o 
 -11   2   7       80.36       62.57      9.95 o 
 -10   2   7      175.63      115.39     17.99 o 
  -9   2   7      854.56      804.33     31.85 o 
  -8   2   7      677.66      679.33     20.71 o 
  -7   2   7     1357.26     1324.94     22.07 o 
  -6   2   7     1038.89     1002.83     15.43 o 
  -5   2   7      329.63      698.62     14.60 o 
  -4   2   7     5050.35     5404.39     63.32 o 
  -3   2   7     2757.84     3258.83     70.67 o 
   1   2   7     4735.37     5462.44    109.22 o 
   2   2   7      148.99      182.03      9.46 o 
   3   2   7    14657.27    12650.62    121.66 o 
   4   2   7      919.74     1086.90     17.59 o 
   5   2   7     1540.23     1662.75     17.31 o 
   6   2   7      841.16      828.18     11.91 o 
   7   2   7      488.57      487.87     11.32 o 
   8   2   7       24.29       51.25      5.16 o 
   9   2   7      264.55      290.71     11.44 o 
  10   2   7        0.75        3.53      4.67 o 
  11   2   7      114.32      153.14      9.75 o 
 -11   3   7       76.42       61.97     12.33 o 
 -10   3   7       29.33       38.11      8.48 o 
  -9   3   7        0.53       -5.33      5.73 o 
  -8   3   7        0.61        1.38      5.42 o 
  -7   3   7      644.80      635.56     12.99 o 
  -6   3   7      675.97      797.23     13.61 o 
  -5   3   7     1136.69     1250.11     29.40 o 
  -4   3   7     1604.68     1348.93     20.63 o 
  -2   3   7     1362.55     1182.64     32.12 o 
  -1   3   7     5139.60     3646.98     77.09 o 
   0   3   7        1.03      255.37     12.31 o 
   1   3   7     5481.93     3188.70     69.60 o 
   3   3   7     8838.01     8103.43    114.69 o 
   4   3   7     2059.27     2213.79     29.29 o 
   5   3   7      648.60      667.11     12.49 o 
   6   3   7       73.59       80.94      4.88 o 
   7   3   7       24.16       14.93      3.48 o 
   8   3   7        0.92       47.83      4.95 o 
   9   3   7       74.60       62.39      7.66 o 
  10   3   7       43.33       62.56      6.87 o 
  11   3   7       10.50        1.62      7.92 o 
 -11   4   7        1.13        3.40      7.21 o 
 -10   4   7      315.74      270.51     16.15 o 
  -9   4   7      417.21      337.38     14.83 o 
  -8   4   7      508.97      414.38     14.94 o 
  -7   4   7     1559.85     1482.30     28.10 o 
  -6   4   7      669.99      820.22     18.62 o 
  -5   4   7     1920.72     1736.04     35.00 o 
  -4   4   7     3463.40     3143.26     40.38 o 
  -3   4   7     4725.50     5170.66    109.22 o 
  -2   4   7      336.51      466.85     19.27 o 
  -1   4   7     4062.87     3005.06     67.46 o 
   0   4   7     2853.51     2694.55     62.10 o 
   1   4   7     2515.40     1436.41     38.55 o 
   2   4   7     2697.42     3262.95     51.21 o 
   3   4   7     6059.64     6537.61     95.38 o 
   4   4   7      100.18      110.24      6.92 o 
   5   4   7     7556.10     7074.11     56.65 o 
   6   4   7        5.27        0.52      2.72 o 
   7   4   7     1306.58     1438.23     18.87 o 
   8   4   7       40.73       29.99      4.45 o 
   9   4   7      184.72      204.24      9.94 o 
  10   4   7       27.15       30.88      5.90 o 
  11   4   7      208.81      225.32     16.14 o 
 -11   5   7       14.54       17.67      8.11 o 
 -10   5   7       70.34       67.25      9.66 o 
  -9   5   7       89.28       78.06     10.88 o 
  -8   5   7       24.69      227.78     20.38 o 
  -7   5   7      707.92      700.32     18.64 o 
  -6   5   7       89.81      107.79     15.31 o 
  -5   5   7       21.78      122.91     10.22 o 
  -4   5   7      436.14      402.60     20.88 o 
  -3   5   7      104.59       93.16     11.78 o 
  -2   5   7      538.81      593.73     23.56 o 
  -1   5   7       18.79       88.87     10.71 o 
   0   5   7      214.95      203.98     13.38 o 
   1   5   7      147.74      146.16     13.92 o 
   2   5   7      813.73     1151.15     24.24 o 
   3   5   7      261.24      364.06     18.20 o 
   4   5   7      253.65      327.86      8.54 o 
   5   5   7        9.65       54.77      4.38 o 
   6   5   7      125.22       94.20      5.77 o 
   7   5   7      333.41      339.52      9.82 o 
   8   5   7       75.70      102.35      7.12 o 
   9   5   7      165.55      135.39      9.62 o 
  10   5   7       82.00       93.48      8.82 o 
 -11   6   7        0.22       -4.70      7.37 o 
 -10   6   7      166.40      185.83     31.56 o 
  -9   6   7       57.92       50.69      8.55 o 
  -8   6   7       28.62       24.98      6.66 o 
  -7   6   7      438.52      445.52     15.00 o 
  -6   6   7       62.03       62.06      8.68 o 
  -5   6   7      448.30      507.57     12.00 o 
  -4   6   7     1871.79     2033.36     56.75 o 
  -3   6   7     1098.28     1144.63     37.48 o 
  -2   6   7     2209.76     1994.27     53.54 o 
  -1   6   7       47.01       72.28     10.17 o 
   0   6   7      465.53      584.09     24.09 o 
   1   6   7      109.79       34.88     11.51 o 
   2   6   7      176.10      248.32     11.95 o 
   3   6   7      765.14      645.12     14.53 o 
   4   6   7      591.67      545.10     11.61 o 
   5   6   7     1543.12     1646.40     20.87 o 
   6   6   7      865.98      866.48     14.66 o 
   7   6   7      375.97      393.17     20.78 o 
   8   6   7        0.21        4.92      4.29 o 
   9   6   7      158.70      161.47     11.73 o 
  10   6   7       44.10       63.85      7.96 o 
 -11   7   7      125.64      137.06     23.02 o 
 -10   7   7       32.66       56.15     19.27 o 
  -9   7   7      443.24      442.59     21.19 o 
  -8   7   7      566.03      594.58     33.73 o 
  -7   7   7      253.73      205.41     15.33 o 
  -6   7   7      232.75      274.22     15.40 o 
  -5   7   7      840.60      851.06     22.31 o 
  -4   7   7      573.08      546.03     20.30 o 
  -3   7   7     2255.82     2243.86     34.61 o 
  -2   7   7     2662.01     2668.45     39.04 o 
  -1   7   7      239.72      352.47     11.32 o 
   0   7   7     5115.34     5739.04     71.50 o 
   1   7   7       49.33       31.16      4.14 o 
   2   7   7      672.26      583.40     12.56 o 
   3   7   7      299.43      315.80      8.68 o 
   4   7   7     1803.44     1744.79     23.42 o 
   5   7   7        1.71       10.47      3.80 o 
   6   7   7     1620.62     1502.45     19.56 o 
   7   7   7       20.28       22.34      4.75 o 
   8   7   7      430.51      365.93     13.65 o 
   9   7   7       76.54       78.62      7.34 o 
  10   7   7      112.07      108.91      9.71 o 
 -10   8   7        6.51       -6.52      8.23 o 
  -9   8   7       38.40       15.93      9.44 o 
  -8   8   7       21.50       17.13      8.33 o 
  -7   8   7        7.98        7.67      8.57 o 
  -6   8   7       17.41        7.77      6.62 o 
  -5   8   7        0.98      199.80      9.74 o 
  -4   8   7        2.27        1.47      3.44 o 
  -3   8   7       16.82       37.56     11.21 o 
  -2   8   7      121.54       95.13      9.84 o 
  -1   8   7      977.48      964.88     17.72 o 
   0   8   7      164.10      232.46      8.49 o 
   1   8   7      175.82      248.98     10.50 o 
   2   8   7     1412.32     1317.73     21.26 o 
   3   8   7      983.03     1101.96     24.27 o 
   4   8   7       51.99       61.62      5.64 o 
   5   8   7      235.19      270.99     10.20 o 
   6   8   7      267.54      244.51      9.79 o 
   7   8   7      181.81      200.09     12.17 o 
   8   8   7        1.60       -1.49      4.20 o 
   9   8   7        0.44       12.63      5.16 o 
  10   8   7        8.11       19.31     10.41 o 
 -10   9   7        1.86        1.07     12.85 o 
  -9   9   7       90.16       33.19     14.46 o 
  -8   9   7        0.77       -4.82     10.17 o 
  -7   9   7       48.38       41.22     13.38 o 
  -6   9   7      481.21      433.70     18.98 o 
  -5   9   7       42.64       44.24      7.00 o 
  -4   9   7     1631.36     1467.31     28.53 o 
  -3   9   7       76.56      171.58     13.40 o 
  -2   9   7     3871.30     4007.11     47.80 o 
  -1   9   7      573.50      587.52     12.39 o 
   0   9   7     2400.32     2602.91     35.06 o 
   1   9   7      637.78      606.95     16.79 o 
   2   9   7     2090.53     1875.98     27.69 o 
   3   9   7      432.08      452.28     17.34 o 
   4   9   7      884.88      693.59     14.38 o 
   5   9   7       70.08       58.73      6.18 o 
   6   9   7        7.10        9.36      5.33 o 
   7   9   7        2.67       14.20      4.72 o 
   8   9   7      513.17      532.92     18.00 o 
   9   9   7       16.64       22.11      5.93 o 
  -9  10   7       54.56       48.18     16.60 o 
  -8  10   7        9.23        0.00     10.71 o 
  -7  10   7      147.91       87.27     17.67 o 
  -6  10   7       65.46       76.96      9.35 o 
  -5  10   7      549.67      426.76     15.43 o 
  -4  10   7      526.46      471.03     16.27 o 
  -3  10   7     1780.86     1620.74     41.93 o 
  -2  10   7      841.38      755.90     19.99 o 
  -1  10   7      372.29      300.82     11.56 o 
   0  10   7      163.04      226.77     11.13 o 
   1  10   7     2594.40     2299.67     33.32 o 
   2  10   7       70.91       97.10      9.17 o 
   3  10   7      308.37      487.54     16.67 o 
   4  10   7      379.73      344.01     16.22 o 
   5  10   7       29.38       49.94      7.02 o 
   6  10   7      143.36      136.55     14.39 o 
   7  10   7      695.31      699.58     17.58 o 
   8  10   7       33.79       27.91      6.58 o 
   9  10   7      140.15      152.33     11.90 o 
  -8  11   7        6.25       44.97     15.53 o 
  -7  11   7        3.46        1.61     10.71 o 
  -6  11   7       28.92       24.00      9.99 o 
  -5  11   7       48.83       50.53      8.63 o 
  -4  11   7       30.93       39.32      7.72 o 
  -3  11   7        0.06        4.86      5.86 o 
  -2  11   7        0.60       19.03     10.44 o 
  -1  11   7       82.43       55.52      6.03 o 
   0  11   7       39.04       73.87      6.81 o 
   1  11   7       42.39       27.89     10.43 o 
   2  11   7      300.98      303.23     20.52 o 
   3  11   7      855.93      789.74     21.93 o 
   4  11   7      117.90      172.58     17.75 o 
   5  11   7      327.86      358.21     16.06 o 
   6  11   7      124.48      136.25     15.79 o 
   7  11   7        6.80       15.08      7.72 o 
   8  11   7        4.29       56.97      9.09 o 
  -8  12   7       66.92       91.01     20.34 o 
  -7  12   7      151.89      163.29     24.09 o 
  -6  12   7       42.84       51.60      8.97 o 
  -5  12   7      583.44      571.73     19.33 o 
  -4  12   7      372.29      281.27     15.85 o 
  -3  12   7      439.64      417.82     16.46 o 
  -2  12   7      150.88      146.30     11.71 o 
  -1  12   7      123.11      149.46      8.99 o 
   0  12   7      531.95      524.78     13.91 o 
   1  12   7      180.33      201.49     11.80 o 
   2  12   7      206.69      194.41     13.38 o 
   3  12   7      129.07      127.40     11.52 o 
   4  12   7        7.72        6.47      6.59 o 
   5  12   7      767.28      846.74     24.52 o 
   6  12   7       78.95       63.56     12.68 o 
   7  12   7      530.10      565.92     27.07 o 
  -7  13   7      137.54      138.13     24.09 o 
  -6  13   7      122.72      138.81     13.05 o 
  -5  13   7       39.39       67.73      9.82 o 
  -4  13   7       38.84       54.24     11.52 o 
  -3  13   7        2.11        8.44      6.45 o 
  -2  13   7      271.99      275.89     15.96 o 
  -1  13   7        0.60       -0.67      4.82 o 
   0  13   7      463.25      542.39     14.55 o 
   1  13   7       13.06       12.21      7.43 o 
   2  13   7      442.43      566.08     23.34 o 
   3  13   7      284.34      243.95     15.54 o 
   4  13   7       65.94       87.74     10.74 o 
   5  13   7       23.61       11.57      7.69 o 
   6  13   7      127.90      130.59     16.23 o 
   7  13   7        2.90        5.09     14.72 o 
  -7  14   7      104.94      105.49     15.52 o 
  -6  14   7       62.99       57.42     10.19 o 
  -5  14   7       22.85       27.81      8.24 o 
  -4  14   7       63.12       82.87     10.76 o 
  -3  14   7        0.39       18.26     10.23 o 
  -2  14   7      289.04      312.57     17.81 o 
  -1  14   7      236.86      228.17     11.80 o 
   0  14   7       38.47       47.52      7.06 o 
   1  14   7      339.72      274.55     12.86 o 
   2  14   7       15.45       15.14      6.15 o 
   3  14   7       79.61       79.48      9.43 o 
   4  14   7       30.19       44.90      9.39 o 
   5  14   7       10.59        9.02     16.33 o 
   6  14   7        6.62       -7.23     10.44 o 
  -5  15   7       82.41       72.30     11.21 o 
  -4  15   7      195.18      199.61     15.33 o 
  -3  15   7      127.41      170.10     18.89 o 
  -2  15   7      318.47      326.50     18.96 o 
  -1  15   7      209.73      217.89     15.91 o 
   0  15   7     1059.04     1238.10     24.08 o 
   1  15   7      225.80      205.91     11.95 o 
   2  15   7      435.65      400.18     23.26 o 
   3  15   7        3.47       -6.00      6.00 o 
   4  15   7       83.47       75.31      9.56 o 
   5  15   7        1.52       -8.05      9.22 o 
  -4  16   7       11.92       -9.44      9.44 o 
  -3  16   7      121.71      117.14     19.21 o 
  -2  16   7        2.79        6.62      7.88 o 
  -1  16   7       86.99       73.60     11.31 o 
   0  16   7       97.08       94.29      9.28 o 
   1  16   7       23.74       15.33      7.69 o 
   2  16   7        8.61       14.59      7.30 o 
   3  16   7       14.46       14.62      7.55 o 
  -1  17   7       47.93       41.22     18.74 o 
   0  17   7      114.84      108.79     11.68 o 
 -12   0   8       59.40       25.16     15.53 o 
 -11   0   8       42.12       27.30     14.99 o 
 -10   0   8      704.08      616.75     24.79 o 
  -9   0   8      766.27      560.86     22.14 o 
  -8   0   8      213.53      155.92     13.44 o 
  -7   0   8       40.16       72.66     13.92 o 
  -6   0   8     2983.92     2949.54     51.09 o 
  -5   0   8     1152.06     1132.32     34.26 o 
  -4   0   8      668.58      528.42     19.81 o 
   2   0   8     2897.66     2857.32     44.48 o 
   3   0   8    11716.12    13064.38    255.37 o 
   4   0   8        0.92       15.99      4.62 o 
   5   0   8     9094.09     9130.19     82.14 o 
   6   0   8      459.12      446.80     11.01 o 
   7   0   8      889.00      815.07     15.84 o 
   8   0   8       67.38       87.24      8.01 o 
   9   0   8      190.25      232.77     15.30 o 
  10   0   8       21.67       27.84     13.00 o 
  11   0   8      123.27      183.68     47.92 o 
 -12   1   8       12.82       23.73     11.72 o 
 -11   1   8       24.02       45.47      8.82 o 
 -10   1   8      108.62      110.97     11.83 o 
  -9   1   8      646.28      668.68     19.88 o 
  -8   1   8      522.18      488.13     14.41 o 
  -7   1   8      621.54      563.39     13.63 o 
  -6   1   8      300.26      334.08      9.76 o 
  -5   1   8      400.67      491.24     14.75 o 
  -4   1   8     1377.11     1441.25     26.47 o 
  -3   1   8     9330.24    10009.92    190.59 o 
   2   1   8     1042.48     1455.69     36.41 o 
   3   1   8      263.87      290.43      9.97 o 
   4   1   8     3320.29     3845.11     36.06 o 
   5   1   8      352.95      396.11      6.86 o 
   6   1   8       29.53       42.12      3.59 o 
   7   1   8       70.78       62.52      4.45 o 
   8   1   8      125.14      153.01      7.06 o 
   9   1   8        4.53       -0.50      3.80 o 
  10   1   8        3.69        1.31      4.63 o 
  11   1   8        9.50       11.08      8.64 o 
 -12   2   8       92.94       72.43     11.41 o 
 -11   2   8       14.62        3.96      7.26 o 
 -10   2   8       17.47       28.35      8.84 o 
  -9   2   8        8.60        9.21      6.26 o 
  -8   2   8      429.64      433.20     15.92 o 
  -7   2   8      107.40      108.05      8.96 o 
  -6   2   8      250.32      233.99      8.71 o 
  -5   2   8     6519.01     7201.87    103.33 o 
  -4   2   8      674.07      858.81     18.83 o 
  -3   2   8     1421.26     1661.81     41.76 o 
  -2   2   8      294.03      303.02     13.38 o 
   1   2   8      763.46      558.93     19.27 o 
   2   2   8     1238.62     1497.77     21.80 o 
   3   2   8     3893.94     3969.54     43.67 o 
   4   2   8       81.45      108.52      5.45 o 
   5   2   8     2199.91     2101.37     20.57 o 
   6   2   8      209.20      193.37      6.54 o 
   7   2   8      235.00      263.07      7.60 o 
   8   2   8       72.37       81.86      8.81 o 
   9   2   8       22.06       25.14      5.27 o 
  10   2   8        8.14        9.27      4.93 o 
  11   2   8       88.78       71.82     22.95 o 
 -11   3   8       57.90       80.87     13.38 o 
 -10   3   8      155.32      224.76     14.83 o 
  -9   3   8      455.54      479.50     17.27 o 
  -8   3   8      979.67      996.49     36.94 o 
  -7   3   8      765.82      711.65     19.65 o 
  -6   3   8     1293.98     1302.21     24.41 o 
  -5   3   8     2092.58     2171.90     40.96 o 
  -4   3   8    10414.09     9750.66    134.65 o 
  -3   3   8     1301.56     1461.58     39.08 o 
  -2   3   8     8245.48     6876.90    136.52 o 
  -1   3   8     2326.93     1867.39     44.97 o 
   0   3   8      285.25      240.92     12.31 o 
   1   3   8     4384.15     3729.43     80.31 o 
   2   3   8     4948.95     5396.69     78.32 o 
   3   3   8     1716.53     1914.45     35.36 o 
   4   3   8     1670.00     1522.91     18.97 o 
   5   3   8       65.00      413.75     11.71 o 
   6   3   8     2238.93     1939.41     20.43 o 
   7   3   8        3.30        7.19      3.24 o 
   8   3   8      325.17      295.62      9.92 o 
   9   3   8       39.90       41.42      5.82 o 
  10   3   8      205.63      164.84      9.67 o 
  11   3   8        5.47        3.62      7.90 o 
 -11   4   8        6.15       -1.67      6.63 o 
 -10   4   8       72.78       53.38      9.31 o 
  -9   4   8       43.07       38.99      8.02 o 
  -8   4   8       49.36      148.64     19.73 o 
  -7   4   8      306.51      279.61     12.70 o 
  -6   4   8        0.10        1.60      4.31 o 
  -5   4   8        0.21      466.41     16.28 o 
  -4   4   8        9.14        2.14      5.35 o 
  -3   4   8      899.73     1388.23     39.62 o 
  -2   4   8     1172.24     1355.57     38.01 o 
  -1   4   8      138.34      189.52     12.31 o 
   0   4   8      300.82      444.36     18.74 o 
   1   4   8     4915.14     3962.85     86.20 o 
   2   4   8     6518.67     6140.65     92.89 o 
   3   4   8      151.72      119.41     10.52 o 
   4   4   8      462.05      371.06      8.45 o 
   5   4   8       27.58      509.13     11.49 o 
   6   4   8      184.77      174.61      6.80 o 
   7   4   8       39.54       42.60      4.45 o 
   8   4   8       16.15       35.89      4.78 o 
   9   4   8        1.79        1.86      4.42 o 
  10   4   8       22.92       22.73      6.20 o 
 -11   5   8      144.65      159.18     14.31 o 
 -10   5   8       18.43       14.02      7.62 o 
  -9   5   8      482.85      467.32     17.30 o 
  -8   5   8     1056.15     1027.05     24.18 o 
  -7   5   8        1.80       10.24      7.05 o 
  -6   5   8      680.71      590.38     32.12 o 
  -5   5   8      390.76      421.10     15.89 o 
  -4   5   8     3108.28     2738.98     68.53 o 
  -3   5   8     1072.56      740.96     28.37 o 
  -2   5   8     4251.14     4026.56     89.94 o 
  -1   5   8     1701.63     2060.66     53.00 o 
   0   5   8      338.19      245.74     14.99 o 
   1   5   8     1327.03      760.23     27.30 o 
   2   5   8      588.05      821.59     18.62 o 
   3   5   8      406.73      488.61     11.57 o 
   4   5   8     2844.01     2683.74     38.66 o 
   5   5   8     1324.24     1425.48     17.73 o 
   6   5   8     1265.02     1194.53     16.75 o 
   7   5   8       59.16       64.18      5.78 o 
   8   5   8      620.08      542.22     13.10 o 
   9   5   8       13.23       12.98      5.07 o 
  10   5   8      204.97      193.91     12.38 o 
 -11   6   8       18.81       18.42      8.54 o 
 -10   6   8       50.94       45.70      8.93 o 
  -9   6   8      509.64      426.55     18.01 o 
  -8   6   8      177.60      185.02     12.36 o 
  -7   6   8      324.71      274.17     15.24 o 
  -6   6   8      323.96      383.17     16.84 o 
  -5   6   8     1679.35     1819.78     37.60 o 
  -4   6   8       38.02       72.74      8.23 o 
  -3   6   8       95.15      123.67     13.92 o 
  -2   6   8        3.27       11.78      5.89 o 
  -1   6   8     1517.92     1473.89     43.37 o 
   0   6   8     1574.06     1974.42     37.67 o 
   1   6   8      692.45      568.31     17.40 o 
   2   6   8      777.14      593.88     12.46 o 
   3   6   8     1451.33     1490.22     20.05 o 
   4   6   8        1.27        4.39      3.32 o 
   5   6   8     3197.20     3034.26     32.15 o 
   6   6   8       90.55      110.65      6.44 o 
   7   6   8      431.00      506.80     12.30 o 
   8   6   8       63.24       79.54      6.95 o 
   9   6   8      144.50      149.40      9.09 o 
  10   6   8      144.62      180.41     15.10 o 
 -11   7   8        3.13       17.67     14.99 o 
 -10   7   8        0.71        8.29      8.89 o 
  -9   7   8        0.10       -6.10      6.78 o 
  -8   7   8       22.95       36.09      9.22 o 
  -7   7   8        5.99        9.16      7.23 o 
  -6   7   8        0.89       -2.14      5.68 o 
  -5   7   8      149.96       97.20      6.95 o 
  -4   7   8      574.68      534.55     12.64 o 
  -3   7   8      448.30      396.98     12.57 o 
  -2   7   8       33.09       68.34      6.56 o 
  -1   7   8      159.85      183.02      9.72 o 
   0   7   8       99.37       39.17      7.00 o 
   1   7   8      984.17      663.71     16.07 o 
   2   7   8      210.44      235.91     42.29 o 
   3   7   8      132.01      229.76      8.63 o 
   4   7   8        4.42        4.74      4.76 o 
   5   7   8      965.01      964.79     17.25 o 
   6   7   8      141.34      107.86      6.69 o 
   7   7   8      470.34      499.34     12.29 o 
   8   7   8       32.59       85.86      7.14 o 
   9   7   8       22.44       28.08      5.84 o 
  10   7   8       39.52       31.61      9.48 o 
 -10   8   8      275.00      272.46     21.77 o 
  -9   8   8       73.12       51.13     15.53 o 
  -8   8   8       19.20       25.80      9.06 o 
  -7   8   8      135.23      149.56     13.99 o 
  -6   8   8      439.82      425.84     18.07 o 
  -5   8   8      793.03      783.31     16.48 o 
  -4   8   8      112.73      100.84      7.22 o 
  -3   8   8     3693.09     3665.97     65.05 o 
  -2   8   8      821.34      835.08     19.14 o 
  -1   8   8     5619.80     5090.44     57.00 o 
   0   8   8       84.10       38.55      5.05 o 
   1   8   8     4089.25     3711.60     51.83 o 
   2   8   8      491.63      409.29     11.41 o 
   3   8   8     2120.77     1955.12     36.09 o 
   4   8   8       79.61      118.02      7.34 o 
   5   8   8      192.34      216.82      9.93 o 
   6   8   8       18.98       36.33      5.61 o 
   7   8   8      217.10      196.11     14.72 o 
   8   8   8       32.67       19.10      5.26 o 
   9   8   8      180.20      180.98     10.24 o 
 -10   9   8       55.18       53.54     17.67 o 
  -9   9   8       68.20       82.98     19.27 o 
  -8   9   8       46.35       69.60     16.60 o 
  -7   9   8       31.82       12.85     10.71 o 
  -6   9   8       18.01       27.84     12.31 o 
  -5   9   8      106.98      151.18     10.81 o 
  -4   9   8     1358.72     1280.24     50.06 o 
  -3   9   8      371.52      287.13     17.33 o 
  -2   9   8      941.45     1124.57     41.71 o 
  -1   9   8      569.55      515.54     13.43 o 
   0   9   8      309.78      287.94     10.23 o 
   1   9   8      614.07      494.23     12.79 o 
   2   9   8     2566.86     2598.11     49.76 o 
   3   9   8     1954.80     1625.04     26.17 o 
   4   9   8       78.15      139.99      9.40 o 
   5   9   8      206.96      301.50     19.71 o 
   6   9   8      231.17      219.77     12.61 o 
   7   9   8        0.03        3.75      4.79 o 
   8   9   8      109.21      144.66      9.17 o 
   9   9   8        0.59       -5.08      5.08 o 
  -9  10   8       10.89        5.89     13.38 o 
  -8  10   8       85.89      156.33     23.02 o 
  -7  10   8        7.71       34.26     13.92 o 
  -6  10   8        0.37       -8.57      8.57 o 
  -5  10   8      602.59      739.76     20.32 o 
  -4  10   8        1.10       18.87      6.28 o 
  -3  10   8      551.15      582.21     28.07 o 
  -2  10   8       30.85       36.27      6.84 o 
  -1  10   8     1040.63      999.47     17.58 o 
   0  10   8      144.42      203.59     10.75 o 
   1  10   8      155.99      175.79     13.67 o 
   2  10   8      365.63      337.52     16.10 o 
   3  10   8      286.93      296.05     13.85 o 
   4  10   8      202.96      218.36     14.00 o 
   5  10   8      139.42      167.71     10.75 o 
   6  10   8       62.63       55.05      8.73 o 
   7  10   8      615.37      671.75     20.98 o 
   8  10   8       40.26       31.13      6.78 o 
   9  10   8       61.60       70.67     19.27 o 
  -8  11   8      115.99      103.86     20.34 o 
  -7  11   8       13.53        2.68     11.24 o 
  -6  11   8      317.31      332.73     31.61 o 
  -5  11   8        0.92       17.23      6.43 o 
  -4  11   8      910.38      979.63     30.19 o 
  -3  11   8      258.30      294.24     13.59 o 
  -2  11   8      497.47      623.65     26.14 o 
  -1  11   8      442.44      452.04     12.23 o 
   0  11   8     1370.45     1671.03     28.23 o 
   1  11   8        0.07        5.33      5.55 o 
   2  11   8       69.88      118.05     10.40 o 
   3  11   8       39.27       64.93     10.44 o 
   4  11   8      427.43      423.83     16.90 o 
   5  11   8      145.44      201.61     27.08 o 
   6  11   8     1019.66     1040.49     34.64 o 
   7  11   8      100.89      124.48     15.90 o 
   8  11   8      550.01      527.31     23.23 o 
  -8  12   8       13.94        3.75     12.85 o 
  -7  12   8      131.56       78.16     18.20 o 
  -6  12   8       67.91       46.19      8.62 o 
  -5  12   8       72.88      117.78     11.23 o 
  -4  12   8       19.05       43.26      8.38 o 
  -3  12   8       86.02      124.55     19.64 o 
  -2  12   8       13.46       28.75      7.30 o 
  -1  12   8       17.71        8.72      4.82 o 
   0  12   8       19.42       33.53      5.81 o 
   1  12   8      851.14      784.42     22.26 o 
   2  12   8      169.04      149.10     12.93 o 
   3  12   8      271.34      231.53     15.07 o 
   4  12   8      260.93      219.51     19.81 o 
   5  12   8        0.37       53.19      9.58 o 
   6  12   8       42.16        5.55      9.22 o 
   7  12   8       56.51       77.85     13.49 o 
  -7  13   8       25.50       50.33     17.13 o 
  -6  13   8      232.69      250.13     16.34 o 
  -5  13   8       32.83       44.98      8.58 o 
  -4  13   8      122.50      120.00     11.84 o 
  -3  13   8       60.30       69.54      9.66 o 
  -2  13   8      798.48      722.34     25.64 o 
  -1  13   8      247.93      303.67     12.55 o 
   0  13   8      844.23      997.29     20.09 o 
   1  13   8        0.37       -0.29      6.95 o 
   2  13   8      263.35      292.33     16.96 o 
   3  13   8        9.33       19.43      7.69 o 
   4  13   8       55.27       47.87      9.26 o 
   5  13   8      132.40      142.14     13.66 o 
   6  13   8       77.65       85.46     14.37 o 
   7  13   8       19.97       19.81     14.99 o 
  -6  14   8       64.87       46.42      9.78 o 
  -5  14   8      151.20      127.94     12.83 o 
  -4  14   8       69.61       79.05     11.31 o 
  -3  14   8      173.71      195.64     15.04 o 
  -2  14   8       50.47       76.11     11.00 o 
  -1  14   8     1237.26     1245.43     42.62 o 
   0  14   8        0.28        4.34      5.39 o 
   1  14   8      918.36      770.14     20.34 o 
   2  14   8       60.00       78.12      9.17 o 
   3  14   8      170.31      150.21     13.58 o 
   4  14   8       13.45        8.71      7.19 o 
   5  14   8      121.86      136.74     13.49 o 
   6  14   8        2.03       -4.82     13.92 o 
  -5  15   8       34.92       25.45      8.30 o 
  -4  15   8       16.76       29.04      8.82 o 
  -3  15   8       30.59       11.35      7.77 o 
  -2  15   8       73.25       79.13     10.81 o 
  -1  15   8        1.55        0.79      7.64 o 
   0  15   8        5.75       14.66      6.37 o 
   1  15   8        6.35       14.27      6.60 o 
   2  15   8        6.76       24.00      7.26 o 
   3  15   8        4.50       10.08      6.83 o 
   4  15   8        4.11       -2.69      6.61 o 
  -4  16   8        7.25        4.93     10.36 o 
  -3  16   8      169.47      193.13     16.12 o 
  -2  16   8       37.73       26.22      9.23 o 
  -1  16   8      321.09      293.59     19.14 o 
   0  16   8       57.06       59.12      7.95 o 
   1  16   8      362.99      388.63     18.25 o 
   2  16   8        0.34        4.33      6.52 o 
   3  16   8      115.32      107.96     13.28 o 
 -12   1   9       85.10       78.70     14.39 o 
 -11   1   9      263.93      260.73     20.82 o 
 -10   1   9      324.68      366.61     21.71 o 
  -9   1   9        5.11        3.88      5.66 o 
  -8   1   9        5.10        2.06      5.13 o 
  -7   1   9      145.18      130.04     10.84 o 
  -6   1   9     2000.52     1613.23     23.60 o 
  -5   1   9      153.32      117.08      8.68 o 
  -4   1   9    17641.78    15594.19    242.26 o 
  -3   1   9      304.16      236.64     12.31 o 
   1   1   9       83.34      118.32      8.57 o 
   2   1   9     2142.89     2647.97     34.41 o 
   3   1   9      202.81      410.89      9.34 o 
   4   1   9     6251.44     6306.35     59.67 o 
   5   1   9      681.98      573.53      8.35 o 
   6   1   9      675.71      599.70      9.05 o 
   7   1   9      331.52      273.58      6.98 o 
   8   1   9      307.50      333.40      7.96 o 
   9   1   9       17.37        7.67      4.12 o 
  10   1   9      141.97      151.82      8.72 o 
  11   1   9       25.55       13.11      7.55 o 
 -11   2   9      142.59      135.71     18.74 o 
 -10   2   9      474.17      462.34     23.78 o 
  -9   2   9      915.90      881.36     54.29 o 
  -8   2   9      103.58       95.14      9.36 o 
  -7   2   9        2.21        6.92      4.64 o 
  -6   2   9      277.06      267.50     26.46 o 
  -5   2   9     1608.52     1848.60     35.77 o 
  -4   2   9        2.11       39.62      8.03 o 
  -3   2   9     4275.73     5414.79    110.29 o 
  -2   2   9      314.86      261.80     12.85 o 
   0   2   9     2062.37     2004.45     46.04 o 
   1   2   9     5262.48     3907.71     82.45 o 
   2   2   9     3713.20     4407.03     57.75 o 
   3   2   9      534.86      725.45     12.94 o 
   4   2   9      575.58      474.83      8.03 o 
   5   2   9     2197.00     2132.47     18.52 o 
   6   2   9      456.70      422.59      7.72 o 
   7   2   9      799.45      810.97     11.35 o 
   8   2   9      133.67      144.99      7.03 o 
   9   2   9       32.54       35.37      5.20 o 
  10   2   9       21.38       19.50      5.13 o 
  11   2   9      208.36      205.85     13.33 o 
 -11   3   9       57.61       40.99     13.18 o 
 -10   3   9       15.63       13.63      7.09 o 
  -9   3   9      366.60      371.51     15.66 o 
  -8   3   9       70.84       97.26      9.37 o 
  -7   3   9       73.60       76.85      7.93 o 
  -6   3   9       14.50       15.76      6.02 o 
  -5   3   9      114.18      168.04     11.34 o 
  -4   3   9      730.53      712.58     26.23 o 
  -3   3   9     2198.85     3122.31     70.67 o 
  -2   3   9     5576.24     5285.76    108.15 o 
  -1   3   9     2001.42     1321.84     34.80 o 
   0   3   9      493.76      929.95     27.84 o 
   1   3   9     2155.97     1898.98     47.11 o 
   2   3   9      742.57      626.38     15.78 o 
   3   3   9     2892.36     3196.89     40.72 o 
   4   3   9       84.34       89.24      4.81 o 
   5   3   9      488.41      594.23     10.63 o 
   6   3   9     1090.45     1088.55     13.47 o 
   7   3   9      135.06      161.86      8.79 o 
   8   3   9        8.87       26.75      4.93 o 
   9   3   9       76.12       83.60      6.72 o 
  10   3   9      107.75      144.34      9.37 o 
 -11   4   9       42.64       26.01      9.05 o 
 -10   4   9      101.03       81.30     10.47 o 
  -9   4   9      698.32      541.89     18.44 o 
  -8   4   9      415.82      500.61     16.79 o 
  -7   4   9     1370.02     1377.53     27.10 o 
  -6   4   9      609.86      711.21     17.61 o 
  -5   4   9     2193.78     2221.75     53.27 o 
  -4   4   9      393.15      326.58     18.74 o 
  -3   4   9     9328.16     9532.36    188.99 o 
  -2   4   9      979.95     1773.70     46.58 o 
  -1   4   9     2187.33     2264.64     54.61 o 
   0   4   9     2825.02     1977.68     49.79 o 
   1   4   9      234.42      270.36     14.99 o 
   2   4   9     3857.44     5210.10    112.16 o 
   3   4   9     8134.55     8023.82     85.81 o 
   4   4   9     1445.30     1347.13     19.26 o 
   5   4   9      892.43      920.88     13.65 o 
   6   4   9      163.17      200.07      7.94 o 
   7   4   9      344.21      375.76      9.74 o 
   8   4   9      281.59      304.67     10.79 o 
   9   4   9      463.92      471.14     15.24 o 
  10   4   9       76.35       68.11      8.16 o 
 -11   5   9        0.25       -4.36      7.18 o 
 -10   5   9        2.45        2.72      6.88 o 
  -9   5   9        0.68        1.87      6.37 o 
  -8   5   9      317.70      471.96     16.69 o 
  -7   5   9       41.90       46.44      7.92 o 
  -6   5   9     3099.01     3022.94     44.26 o 
  -5   5   9        7.34       91.73     17.40 o 
  -4   5   9      786.50      853.96     22.14 o 
  -3   5   9     1491.17     1369.49     41.22 o 
  -2   5   9      601.99      529.49     23.02 o 
  -1   5   9     3514.91     3668.93     82.98 o 
   0   5   9       76.67      113.50     12.31 o 
   1   5   9     5157.34     4712.71    118.59 o 
   3   5   9      283.20      258.24      7.83 o 
   4   5   9      681.33      660.68     14.56 o 
   5   5   9       45.44       47.09      4.62 o 
   6   5   9      965.74      814.86     13.78 o 
   7   5   9       68.28       88.81      6.09 o 
   8   5   9        3.18       15.68      4.59 o 
   9   5   9      236.93      205.42     10.39 o 
  10   5   9       56.18       64.24      8.04 o 
 -11   6   9       16.48       16.25      8.71 o 
 -10   6   9      104.02      165.78     13.69 o 
  -9   6   9       87.97      143.50     14.95 o 
  -8   6   9        0.73        4.28      7.00 o 
  -7   6   9      161.19      206.67     15.24 o 
  -6   6   9      313.48      335.26     15.89 o 
  -5   6   9      515.88      744.00     22.33 o 
  -4   6   9       39.38       59.85      5.41 o 
  -3   6   9       18.76       70.16      7.95 o 
  -2   6   9        0.06       48.91      9.10 o 
  -1   6   9      914.63      550.30     17.04 o 
   0   6   9     1275.34     1925.19     57.82 o 
   1   6   9     1422.90     1532.23     26.07 o 
   2   6   9       55.20       86.45      7.28 o 
   3   6   9     2488.06     2528.20     29.30 o 
   4   6   9      179.60      187.68      8.35 o 
   5   6   9      127.39      210.46      9.48 o 
   6   6   9      322.85      269.09      9.53 o 
   7   6   9      299.83      354.17     11.10 o 
   8   6   9       67.77       55.51      6.39 o 
   9   6   9       27.07       22.72      5.63 o 
  10   6   9        0.22       10.78      7.59 o 
 -10   7   9      243.13      252.55     20.44 o 
  -9   7   9       33.43       32.15      9.82 o 
  -8   7   9      176.25      231.69     17.53 o 
  -7   7   9      282.59      222.01     16.44 o 
  -6   7   9      288.07      255.87     15.33 o 
  -5   7   9       10.86      170.76     15.53 o 
  -4   7   9     1154.22     1172.24     20.94 o 
  -3   7   9       40.82      105.88      6.79 o 
  -2   7   9     1224.36     1098.28     21.84 o 
  -1   7   9       55.07       43.60      6.17 o 
   0   7   9     6049.60     6606.88     81.07 o 
   1   7   9       42.57       56.62      6.28 o 
   2   7   9      887.88      836.76     16.20 o 
   3   7   9      418.71      412.07     23.03 o 
   4   7   9     2321.51     1969.11     26.01 o 
   5   7   9        4.84       31.27      5.12 o 
   6   7   9     1315.00     1246.81     19.51 o 
   7   7   9       67.00       84.18      6.81 o 
   8   7   9      171.71      140.28     12.05 o 
   9   7   9       85.64       69.02      7.16 o 
  10   7   9       76.03       88.47     13.72 o 
 -10   8   9       61.37       35.36     12.05 o 
  -9   8   9       88.86       65.04     12.10 o 
  -8   8   9        0.05        9.80      8.08 o 
  -7   8   9        6.66       15.53      7.19 o 
  -6   8   9       13.56       17.67      7.57 o 
  -5   8   9       32.01      121.62      8.19 o 
  -4   8   9       29.91       44.19      5.72 o 
  -3   8   9       88.28      222.40     11.41 o 
  -2   8   9      358.42      340.17     10.34 o 
  -1   8   9      578.02      483.04     12.55 o 
   0   8   9      284.00      387.89     13.08 o 
   1   8   9      118.76      106.55      8.75 o 
   2   8   9      937.47      832.51     16.81 o 
   3   8   9       21.42       70.65      7.96 o 
   4   8   9      334.49      312.41     11.59 o 
   5   8   9      203.15      226.53     11.78 o 
   6   8   9       25.57       14.00      4.64 o 
   7   8   9      221.79      214.85     10.94 o 
   8   8   9        0.43        2.07      4.71 o 
   9   8   9        1.27       -3.85      4.80 o 
 -10   9   9      136.17       99.04     20.34 o 
  -9   9   9      290.61      261.26     29.45 o 
  -8   9   9        4.66       11.78     12.85 o 
  -7   9   9       61.49       59.43     16.06 o 
  -6   9   9       66.37       64.78     14.99 o 
  -5   9   9       48.16       54.42      7.26 o 
  -4   9   9     1237.96     1252.24     22.21 o 
  -3   9   9       38.65       65.04      7.11 o 
  -2   9   9     3488.63     3723.86     45.39 o 
  -1   9   9       71.71       73.17      6.12 o 
   0   9   9     4897.07     5139.84     58.12 o 
   1   9   9      306.88      275.37     10.35 o 
   2   9   9     1649.70     1592.50     25.50 o 
   3   9   9      533.40      495.14     14.58 o 
   4   9   9       43.47       37.77      6.24 o 
   5   9   9        3.91        3.87      4.78 o 
   6   9   9        2.07        1.02      5.14 o 
   7   9   9      410.51      436.19     15.28 o 
   8   9   9      294.54      294.40     13.71 o 
   9   9   9       45.12       55.15     11.13 o 
  -9  10   9      128.83      104.40     21.42 o 
  -8  10   9      127.16      141.87     21.95 o 
  -7  10   9      117.16      139.20     21.95 o 
  -6  10   9       21.91       12.85     11.24 o 
  -5  10   9      237.02      344.84     36.58 o 
  -4  10   9        7.98       17.92      6.69 o 
  -3  10   9     1385.75     1501.56     39.66 o 
  -2  10   9      237.64      291.37     23.57 o 
  -1  10   9     1702.41     1666.35     27.34 o 
   0  10   9      505.44      605.59     20.01 o 
   1  10   9     3033.84     2962.40     46.57 o 
   2  10   9      385.56      448.82     16.25 o 
   3  10   9       54.96       76.08      8.50 o 
   4  10   9      356.97      387.84     13.36 o 
   5  10   9      102.62      111.20      9.35 o 
   6  10   9       74.83       89.85      9.06 o 
   7  10   9      557.88      567.82     21.65 o 
   8  10   9      123.38      121.45     11.20 o 
  -8  11   9       54.57      118.32     21.95 o 
  -7  11   9       35.84       48.18     14.99 o 
  -6  11   9      379.53      404.21     30.52 o 
  -5  11   9       40.66       47.49      8.23 o 
  -4  11   9       11.07        4.32      6.26 o 
  -3  11   9      761.48      820.00     44.72 o 
  -2  11   9     1039.77      829.12     22.24 o 
  -1  11   9      277.79      251.14     10.61 o 
   0  11   9       26.36       24.56      6.20 o 
   1  11   9      630.18      504.42     17.61 o 
   2  11   9      119.59      142.05     11.59 o 
   3  11   9      508.91      462.73     17.60 o 
   4  11   9        0.12       -0.16      6.85 o 
   5  11   9      435.16      465.64     18.71 o 
   6  11   9       12.88       20.11      8.35 o 
   7  11   9       20.46       23.37      9.98 o 
   8  11   9       31.01       58.36     18.20 o 
  -8  12   9       93.39      112.43     22.49 o 
  -7  12   9      307.71      247.34     28.91 o 
  -6  12   9        0.65       -3.25      8.46 o 
  -5  12   9      205.28      199.39     19.00 o 
  -4  12   9        5.46        9.85      6.64 o 
  -3  12   9      420.47      373.24     16.27 o 
  -2  12   9       55.72       60.15      9.42 o 
  -1  12   9     1639.40     1363.72     22.91 o 
   0  12   9      264.79      224.29     12.05 o 
   1  12   9      256.61      178.42     13.19 o 
   2  12   9       92.40      106.87     11.91 o 
   3  12   9      930.72      906.60     38.69 o 
   4  12   9      117.51      102.21     16.77 o 
   5  12   9      175.44      154.25     13.58 o 
   6  12   9      119.98      132.08     26.77 o 
   7  12   9      329.67      267.05     21.58 o 
  -7  13   9       13.92       16.06     14.46 o 
  -6  13   9      265.60      286.53     19.33 o 
  -5  13   9       65.76       58.04     12.19 o 
  -4  13   9      198.54      224.51     15.34 o 
  -3  13   9        6.10       16.91     10.02 o 
  -2  13   9       81.40      123.52     12.15 o 
  -1  13   9        5.72       10.72      7.00 o 
   0  13   9      307.23      371.93     13.08 o 
   1  13   9       97.09      119.99     10.10 o 
   2  13   9      524.72      533.16     19.44 o 
   3  13   9       87.22      101.61     11.43 o 
   4  13   9      307.95      238.44     16.07 o 
   5  13   9       11.96       20.20     11.01 o 
   6  13   9      164.01      139.43     16.84 o 
  -6  14   9       35.55       32.09     10.34 o 
  -5  14   9       65.74       64.59     15.86 o 
  -4  14   9       30.07       23.80      7.99 o 
  -3  14   9        3.89        9.41      7.22 o 
  -2  14   9      174.86      171.20     18.33 o 
  -1  14   9      109.39      117.28     12.33 o 
   0  14   9       59.78       59.11      7.29 o 
   1  14   9      310.58      340.60     16.05 o 
   2  14   9       32.00       54.38      8.43 o 
   3  14   9       33.49       33.90      8.84 o 
   4  14   9       47.45       24.62      8.49 o 
   5  14   9        2.53        6.43      7.83 o 
  -5  15   9        4.77       -6.44      9.65 o 
  -4  15   9       90.88      102.01     12.33 o 
  -3  15   9        0.76        3.20      7.31 o 
  -2  15   9      337.03      334.41     19.35 o 
  -1  15   9       43.36       25.17      8.58 o 
   0  15   9     1296.27     1535.39     29.44 o 
   1  15   9        1.44        9.99      6.68 o 
   2  15   9      320.54      341.17     24.65 o 
   3  15   9       30.50       36.06     13.60 o 
   4  15   9       42.95       38.56     15.52 o 
  -3  16   9      108.53      120.29     16.82 o 
  -2  16   9       36.99       26.51      9.64 o 
  -1  16   9       98.85      114.14     13.70 o 
   0  16   9       24.75       30.23      7.48 o 
   1  16   9      123.75      131.79     11.85 o 
   2  16   9        0.53       -5.06      7.23 o 
 -11   0  10      504.23      415.45     31.59 o 
 -10   0  10      313.21      300.35     29.45 o 
  -9   0  10      290.68      309.98     27.84 o 
  -8   0  10      317.10      348.53     23.56 o 
  -7   0  10       91.20       99.04     15.53 o 
  -6   0  10       10.58        2.94      4.92 o 
  -5   0  10     6279.89     6135.60     89.90 o 
  -4   0  10      796.98     1067.00     30.52 o 
   2   0  10     2289.26     1900.62     32.93 o 
   3   0  10     6252.58     5389.36     66.32 o 
   4   0  10       17.71        1.49      5.45 o 
   5   0  10     3277.09     2677.99     30.93 o 
   6   0  10     1354.48     1448.11     24.14 o 
   7   0  10      501.36      437.30     12.01 o 
   8   0  10      242.50      235.72     11.41 o 
   9   0  10       20.74       12.94      6.00 o 
  10   0  10       26.53       37.42      7.62 o 
 -11   1  10       90.00       82.94     13.40 o 
 -10   1  10      435.59      455.45     22.34 o 
  -9   1  10       31.02       25.16      9.09 o 
  -8   1  10        1.93        5.06      6.49 o 
  -7   1  10      119.92      155.53     13.94 o 
  -6   1  10      228.58      255.32     10.50 o 
  -5   1  10        2.33        5.26      4.50 o 
  -4   1  10      758.83      579.81     21.95 o 
  -3   1  10      207.95      160.08     10.17 o 
   1   1  10      620.20      284.82     13.38 o 
   3   1  10        2.58        1.14      2.09 o 
   4   1  10      120.55      115.42      6.07 o 
   5   1  10      157.95      196.44      5.67 o 
   6   1  10       12.48        6.32      2.64 o 
   7   1  10      121.94      113.51      5.84 o 
   8   1  10      230.29      238.72      7.85 o 
   9   1  10       18.37       23.44      4.41 o 
  10   1  10      148.94      120.51      8.06 o 
 -11   2  10      234.80      236.99     24.36 o 
 -10   2  10       30.10       37.49     10.41 o 
  -9   2  10      127.44      114.73     11.02 o 
  -8   2  10      434.56      449.64     15.74 o 
  -7   2  10       85.26      105.78      8.85 o 
  -6   2  10     1443.56     1414.08     25.95 o 
  -5   2  10     1168.74     1366.37     29.32 o 
  -4   2  10      575.96      595.87     23.02 o 
  -3   2  10     2057.40     2643.68     59.96 o 
  -2   2  10     4717.31     5575.40    111.89 o 
  -1   2  10     3369.96     4544.27     92.62 o 
   0   2  10       10.05       16.06      4.82 o 
   1   2  10     4028.96     3928.59     83.52 o 
   2   2  10      106.47      261.01      7.92 o 
   3   2  10      396.34      468.51      8.82 o 
   4   2  10       89.94       72.59      4.16 o 
   5   2  10      465.60      616.16      8.84 o 
   6   2  10      362.08      290.08      6.75 o 
   7   2  10       27.59       38.04      3.82 o 
   8   2  10      466.47      421.63      8.92 o 
   9   2  10      188.49      215.18      8.86 o 
  10   2  10      225.72      230.54     10.76 o 
 -11   3  10        0.50       -8.48     13.12 o 
 -10   3  10      339.38      401.05     20.30 o 
  -9   3  10      164.09      189.00     18.04 o 
  -8   3  10     1010.63     1032.08     41.74 o 
  -7   3  10      940.66      857.36     25.06 o 
  -6   3  10     3036.20     2696.10     41.28 o 
  -5   3  10       67.49      202.05     11.96 o 
  -4   3  10     3999.08     3612.18     81.91 o 
  -3   3  10      298.23      654.76     24.09 o 
  -2   3  10     2587.89     2384.03     56.21 o 
  -1   3  10     1493.13     2221.81     52.47 o 
   0   3  10     2107.60     2349.23     54.61 o 
   1   3  10      205.52      312.12     16.06 o 
   2   3  10     2252.30     2396.23     40.21 o 
   3   3  10      936.09      808.84     15.24 o 
   4   3  10     1098.60     1058.44     15.27 o 
   5   3  10      359.68      285.32      6.54 o 
   6   3  10      491.38      430.23      8.99 o 
   7   3  10      474.70      358.12      8.22 o 
   8   3  10      129.39      112.97      9.46 o 
   9   3  10      177.08      163.15      8.19 o 
  10   3  10      301.04      294.31     11.64 o 
 -11   4  10       43.60       57.45      9.86 o 
 -10   4  10        3.14       10.90      9.92 o 
  -9   4  10      119.98      131.18     11.62 o 
  -8   4  10      656.58      785.85     21.22 o 
  -7   4  10      293.43      269.02     12.54 o 
  -6   4  10     1191.33     1177.49     23.56 o 
  -5   4  10     2349.80     3513.05    132.51 o 
  -4   4  10      797.16      955.66     23.47 o 
  -3   4  10      255.22      313.73     17.67 o 
  -2   4  10    11483.89    12478.00    240.92 o 
  -1   4  10     3291.67     3291.49     74.42 o 
   0   4  10     1522.38     1571.33     42.29 o 
   1   4  10      349.12      419.73     19.27 o 
   2   4  10    12774.86    13166.21    127.32 o 
   3   4  10      146.87      158.41      8.02 o 
   4   4  10      148.21      192.28      8.17 o 
   5   4  10      754.91     1015.59     14.69 o 
   6   4  10        6.67        2.83      3.23 o 
   7   4  10      264.40      281.93     10.08 o 
   8   4  10       53.80       52.61      6.03 o 
   9   4  10       11.38       12.35      5.02 o 
  10   4  10        0.79        9.39      5.90 o 
 -11   5  10       75.75       90.52     11.64 o 
 -10   5  10      262.98      279.59     23.95 o 
  -9   5  10        4.31       -4.24      6.28 o 
  -8   5  10      545.40      477.59     16.58 o 
  -7   5  10      132.05       95.05      9.52 o 
  -6   5  10     2616.97     2396.71     65.58 o 
  -5   5  10      360.21      284.59     13.63 o 
  -4   5  10     2929.36     2707.07     48.24 o 
  -3   5  10       73.00       79.24     11.24 o 
  -2   5  10     5919.15     5887.52    124.21 o 
  -1   5  10      972.29     1165.51     36.41 o 
   0   5  10     1992.78     1763.86     34.25 o 
   1   5  10      463.09      476.81     28.64 o 
   2   5  10     6518.11     6289.97     77.79 o 
   4   5  10     3190.19     3137.42     35.39 o 
   5   5  10      507.60      610.40     18.25 o 
   6   5  10      587.27      570.00     11.58 o 
   7   5  10      255.44      231.17      9.24 o 
   8   5  10       52.30       80.15      6.74 o 
   9   5  10      107.97      131.18      8.68 o 
  10   5  10      112.17      115.15     12.10 o 
 -11   6  10       10.99        7.14     10.14 o 
 -10   6  10       80.96       79.22     13.06 o 
  -9   6  10      200.10      199.80     28.11 o 
  -8   6  10        0.23       14.36      7.75 o 
  -7   6  10      229.88      215.27     15.89 o 
  -6   6  10      186.51      201.58     14.71 o 
  -5   6  10     2521.79     2774.18     70.40 o 
  -4   6  10      502.37      468.93     11.62 o 
  -3   6  10     1717.59     1682.96     36.16 o 
  -2   6  10      343.71      269.56     10.07 o 
  -1   6  10     2229.17     1933.84     37.67 o 
   0   6  10      490.91      738.22     20.63 o 
   1   6  10      165.63      108.71      7.90 o 
   2   6  10     1731.22     2001.32     38.22 o 
   3   6  10      695.39     1033.27     38.55 o 
   4   6  10     1439.77     1404.93     23.65 o 
   5   6  10     3574.43     4062.18     44.64 o 
   6   6  10       23.74       15.18      4.27 o 
   7   6  10      399.07      382.71     10.27 o 
   8   6  10       96.58      152.63      8.91 o 
   9   6  10       94.43      109.19      8.56 o 
  10   6  10       68.46       77.67     11.64 o 
 -10   7  10        5.18       19.40      9.60 o 
  -9   7  10       28.48       15.79      9.09 o 
  -8   7  10       11.88       67.31     10.78 o 
  -7   7  10        1.50        5.01      7.00 o 
  -6   7  10       84.28       64.83      9.76 o 
  -5   7  10       72.98       78.44     10.03 o 
  -4   7  10      363.39      361.69     10.83 o 
  -3   7  10       54.73       73.64      7.42 o 
  -2   7  10      299.89      293.75     17.08 o 
  -1   7  10      953.75      910.74     45.77 o 
   0   7  10      644.34      820.99     37.42 o 
   1   7  10      158.77      229.16      8.72 o 
   2   7  10      576.60      650.46     14.49 o 
   3   7  10      744.18      533.67     13.46 o 
   4   7  10      147.91      157.19     12.46 o 
   5   7  10      455.57      419.36     16.38 o 
   6   7  10        1.61        4.61      4.12 o 
   7   7  10       24.32       31.85      4.92 o 
   8   7  10        7.03       37.89      6.53 o 
   9   7  10       24.57        8.81      5.18 o 
 -10   8  10      156.65      158.52     22.75 o 
  -9   8  10      362.69      352.33     20.97 o 
  -8   8  10       66.08       93.13     12.64 o 
  -7   8  10       42.19       73.85     11.34 o 
  -6   8  10      441.10      517.29     20.78 o 
  -5   8  10      350.60      403.65     33.73 o 
  -4   8  10        1.12        2.44      3.98 o 
  -3   8  10     2101.87     2037.05     29.14 o 
  -2   8  10      289.76      302.21     10.22 o 
  -1   8  10     5212.93     4880.17     49.32 o 
   0   8  10       43.67       43.83      5.25 o 
   1   8  10     6798.68     6615.59    106.02 o 
   2   8  10      247.23      164.57      9.27 o 
   3   8  10      875.96      834.96     17.82 o 
   4   8  10      136.86      124.21     11.51 o 
   5   8  10       37.92       65.24      7.54 o 
   6   8  10      420.49      354.23     13.53 o 
   7   8  10       48.37       62.15      8.21 o 
   8   8  10      168.30      170.97     10.63 o 
   9   8  10       65.87       66.41      7.39 o 
  -9   9  10       27.21       29.98     15.53 o 
  -8   9  10      265.01      374.42     20.23 o 
  -7   9  10       10.35       24.06      9.27 o 
  -6   9  10        5.36       20.08      7.95 o 
  -5   9  10        1.01       10.59      5.11 o 
  -4   9  10      111.07      145.01     14.37 o 
  -3   9  10      142.58      353.61     13.67 o 
  -2   9  10     1568.28     1417.05     23.62 o 
  -1   9  10       91.23      141.52      9.65 o 
   0   9  10     4289.90     4767.46     55.19 o 
   1   9  10      176.69      139.73      8.60 o 
   2   9  10       56.24       71.65      7.07 o 
   3   9  10        0.88       37.48     11.24 o 
   4   9  10       47.68       53.64      6.85 o 
   5   9  10      217.23      239.88     17.39 o 
   6   9  10        7.25        9.19      5.83 o 
   7   9  10      196.39      195.26     12.70 o 
   8   9  10       48.15       77.98     12.05 o 
   9   9  10       16.00       24.36     11.16 o 
  -9  10  10      235.72      246.81     29.45 o 
  -8  10  10      492.58      473.81     33.73 o 
  -7  10  10        0.52       -9.10     10.17 o 
  -6  10  10      362.60      396.71     29.45 o 
  -5  10  10      138.67      185.50     15.08 o 
  -4  10  10      491.21      441.52     16.15 o 
  -3  10  10       12.61       44.90      9.20 o 
  -2  10  10     1361.54     1406.46     29.15 o 
  -1  10  10     2735.34     2725.99     37.96 o 
   0  10  10      408.14      586.00     17.80 o 
   1  10  10     1390.73     1289.12     27.51 o 
   2  10  10     2319.76     2076.08     31.55 o 
   3  10  10      257.64      288.66     12.79 o 
   4  10  10      560.48      588.17     16.51 o 
   5  10  10       75.24      153.09     13.68 o 
   6  10  10       42.29       59.68      8.25 o 
   7  10  10       21.68       24.70      6.96 o 
   8  10  10      196.06      182.14     13.91 o 
  -8  11  10      372.93      389.22     36.94 o 
  -7  11  10       51.42       28.91     14.46 o 
  -6  11  10      436.64      393.50     29.98 o 
  -5  11  10       38.12       66.68     10.03 o 
  -4  11  10      206.59      219.98     13.78 o 
  -3  11  10      172.95      162.79     12.57 o 
  -2  11  10      233.01      200.73     13.36 o 
  -1  11  10      332.20      363.11     22.68 o 
   0  11  10     2029.81     2162.33     38.93 o 
   1  11  10       20.30       43.59      9.37 o 
   2  11  10     1408.81     1390.95     30.28 o 
   3  11  10      185.44      179.56     13.35 o 
   4  11  10      149.08      148.15     15.61 o 
   5  11  10        2.58       15.96      7.63 o 
   6  11  10      536.36      495.08     20.27 o 
   7  11  10      186.23      227.16     38.81 o 
   8  11  10      224.60      268.22     29.45 o 
  -7  12  10      133.31      149.37     24.09 o 
  -6  12  10       47.79       56.75     18.20 o 
  -5  12  10      656.96      685.43     25.90 o 
  -4  12  10        1.55       -5.07      5.64 o 
  -3  12  10        0.32       19.37      6.92 o 
  -2  12  10      489.34      550.64     26.18 o 
  -1  12  10       56.78       83.51     13.50 o 
   0  12  10       27.36       40.41      7.96 o 
   1  12  10       30.65       51.61      8.74 o 
   2  12  10      324.62      313.50     17.97 o 
   3  12  10       31.90       37.42     10.33 o 
   4  12  10       44.44       36.36      8.45 o 
   5  12  10      317.68      386.14     25.21 o 
   6  12  10        0.47       10.42      8.35 o 
   7  12  10       82.23       73.88     20.34 o 
  -7  13  10        0.76       -2.14     12.31 o 
  -6  13  10      321.49      323.62     18.60 o 
  -5  13  10       10.62       -3.93      6.49 o 
  -4  13  10       31.68       27.16      7.88 o 
  -3  13  10      169.49      128.60     12.46 o 
  -2  13  10      876.31      923.41     25.75 o 
  -1  13  10        2.13        7.63      6.79 o 
   0  13  10      203.83      268.15     14.55 o 
   1  13  10       40.42       37.55      8.30 o 
   2  13  10      526.72      552.49     20.18 o 
   3  13  10       78.45       48.28      9.69 o 
   4  13  10       76.23       75.67     10.69 o 
   5  13  10       90.79      105.76     12.36 o 
   6  13  10       61.25       45.66     16.06 o 
  -6  14  10       25.59        8.55      9.98 o 
  -5  14  10      102.22       74.08     11.10 o 
  -4  14  10        3.71       -4.57      6.74 o 
  -3  14  10      121.33      127.67     12.87 o 
  -2  14  10        0.12        0.55      6.80 o 
  -1  14  10      707.78      654.05     22.77 o 
   0  14  10        0.46        6.36      6.19 o 
   1  14  10      699.83      665.15     19.26 o 
   2  14  10       10.15        6.12      7.38 o 
   3  14  10      135.46      152.72     13.86 o 
   4  14  10       17.45       12.02      8.24 o 
   5  14  10      152.84      126.36     16.64 o 
  -5  15  10        0.27        1.62      9.98 o 
  -4  15  10        1.88       -1.62      7.78 o 
  -3  15  10       52.63       76.66     11.41 o 
  -2  15  10        4.99       21.52     10.70 o 
  -1  15  10       15.22       35.57     11.54 o 
   0  15  10        6.10        8.05      8.81 o 
   1  15  10        5.75        5.62      6.43 o 
   2  15  10        0.07        7.04      6.75 o 
   3  15  10       60.43       80.61     11.75 o 
   4  15  10        0.01       -4.15      9.44 o 
  -3  16  10       57.51       54.66     17.67 o 
  -2  16  10       17.86       16.27     11.72 o 
  -1  16  10      618.66      654.59     24.72 o 
   0  16  10       43.23       50.50     12.68 o 
   1  16  10      577.78      647.95     23.30 o 
   2  16  10       10.35       11.67      8.75 o 
 -11   1  11       59.09       47.80     12.26 o 
 -10   1  11      799.77      853.92     30.29 o 
  -9   1  11       44.74       56.84     10.22 o 
  -8   1  11       43.72       38.19      8.46 o 
  -7   1  11      311.92      262.06     15.63 o 
  -6   1  11     1012.08      940.81     25.17 o 
  -5   1  11        0.16       80.33     10.97 o 
  -4   1  11    11355.25    11002.50    212.01 o 
  -3   1  11     1307.99     1111.44     29.98 o 
   1   1  11     2745.97     2711.14     60.50 o 
   2   1  11     2438.62     2627.31     35.13 o 
   3   1  11      823.82      954.57     13.34 o 
   4   1  11     2760.33     2255.49     22.80 o 
   5   1  11       34.90       53.56      3.49 o 
   6   1  11     1028.16      890.02     11.64 o 
   7   1  11      540.15      528.04     11.36 o 
   8   1  11        2.89        2.29      3.20 o 
   9   1  11       94.64      104.78      6.56 o 
  10   1  11      154.98      209.94     10.13 o 
 -11   2  11      274.93      263.21     21.39 o 
 -10   2  11       21.47       26.62     10.28 o 
  -9   2  11       10.22        3.02      7.16 o 
  -8   2  11       37.80       62.97     16.06 o 
  -7   2  11      534.97      491.31     15.23 o 
  -6   2  11        0.43       11.78      5.55 o 
  -5   2  11     2195.70     2309.75     42.38 o 
  -4   2  11      889.85      919.78     29.45 o 
  -3   2  11      510.07      713.12     24.09 o 
  -2   2  11       36.80      131.70      9.64 o 
  -1   2  11      727.63      803.60     24.09 o 
   0   2  11     1119.63     1466.93     37.48 o 
   1   2  11     1733.42     1594.35     41.22 o 
   2   2  11      120.08      175.98      9.89 o 
   3   2  11     6653.92     5623.08     49.22 o 
   4   2  11      504.91      586.54     10.03 o 
   5   2  11      106.04      124.31      4.97 o 
   6   2  11     1007.04     1077.44     12.94 o 
   7   2  11        6.03       -0.52      2.66 o 
   8   2  11      146.09      151.86      6.80 o 
   9   2  11       97.01      126.42      7.21 o 
  10   2  11       89.15      140.40      8.79 o 
 -11   3  11       63.79       44.45     11.66 o 
 -10   3  11      158.09      148.33     16.09 o 
  -9   3  11        3.11       -1.27      5.86 o 
  -8   3  11      355.22      267.05     18.32 o 
  -7   3  11      309.09      294.07     12.25 o 
  -6   3  11      190.20      193.58     11.12 o 
  -5   3  11     2011.29     2308.74     43.15 o 
  -4   3  11      621.43      583.66     17.40 o 
  -3   3  11     2687.17     2888.35     66.92 o 
  -1   3  11    12395.09    11585.53    222.18 o 
   0   3  11      429.15      580.35     21.42 o 
   1   3  11      576.51      769.33     26.77 o 
   2   3  11     8009.86     7174.06     86.02 o 
   3   3  11      715.67      709.83     11.36 o 
   4   3  11      641.55      613.80     10.41 o 
   5   3  11       16.02      264.10      7.31 o 
   6   3  11      103.74      145.12      6.13 o 
   7   3  11        2.81        2.04      3.12 o 
   8   3  11        9.61       19.26      4.04 o 
   9   3  11      398.05      388.86     10.58 o 
  10   3  11        0.04        5.55      4.83 o 
 -11   4  11      111.17       63.94     13.23 o 
 -10   4  11        0.22        3.03      7.21 o 
  -9   4  11      386.32      358.62     15.35 o 
  -8   4  11      355.33      412.12     16.00 o 
  -7   4  11     2187.19     2289.30     45.04 o 
  -6   4  11        0.33        5.58      4.82 o 
  -5   4  11     2799.65     2918.87     74.15 o 
  -4   4  11      311.04      326.97     32.66 o 
  -3   4  11     5620.13     6835.14    140.80 o 
  -1   4  11       31.29       28.91      6.96 o 
   0   4  11       68.21      192.20     13.38 o 
   1   4  11      219.30      355.85     13.40 o 
   2   4  11     1091.86     1024.23     20.60 o 
   3   4  11      631.09      740.22     46.31 o 
   4   4  11     1619.55     1354.26     23.96 o 
   5   4  11     1421.19     1287.78     18.58 o 
   6   4  11      384.27      365.01      9.42 o 
   7   4  11       82.82       92.85      6.41 o 
   8   4  11      644.01      677.37     13.99 o 
   9   4  11      361.14      343.37     13.32 o 
  10   4  11      275.13      297.17     14.41 o 
 -11   5  11       83.37       60.73     12.93 o 
 -10   5  11       21.82       26.61      8.38 o 
  -9   5  11       91.00       66.79     11.45 o 
  -8   5  11       20.74       88.02     10.27 o 
  -7   5  11      942.03      952.59     22.55 o 
  -6   5  11      922.44      918.71     26.31 o 
  -5   5  11      470.00      705.36     21.58 o 
  -4   5  11     3360.94     3106.07     53.94 o 
  -3   5  11        0.08       16.62      5.48 o 
  -2   5  11     3573.31     3699.98     85.12 o 
  -1   5  11     1193.48     1180.18     26.31 o 
   0   5  11      995.42     1096.43     40.69 o 
   1   5  11      262.96      288.02     10.86 o 
   2   5  11      133.79      230.21     17.67 o 
   3   5  11      867.32      787.79     16.20 o 
   4   5  11      472.57      538.06     13.93 o 
   5   5  11     1397.65     1279.85     20.11 o 
   6   5  11     1038.68     1035.73     17.53 o 
   7   5  11      103.64      113.41      6.87 o 
   8   5  11      228.49      198.29     10.72 o 
   9   5  11       31.44       15.62      5.31 o 
  10   5  11       27.49       16.93     10.65 o 
 -11   6  11      157.31      131.00     16.06 o 
 -10   6  11       12.78       10.19     17.67 o 
  -9   6  11        0.82        2.02      8.57 o 
  -8   6  11        1.44       18.39      8.13 o 
  -7   6  11      329.81      371.96     47.38 o 
  -6   6  11       94.85       86.69     10.20 o 
  -5   6  11     1337.49     1581.97     35.58 o 
  -4   6  11       11.10       10.11      4.08 o 
  -3   6  11     1889.41     1968.41     68.54 o 
  -2   6  11     1858.73     2072.22     32.35 o 
  -1   6  11       61.97      138.64     10.78 o 
   0   6  11       68.84      181.32      8.07 o 
   1   6  11      948.66      805.63     15.58 o 
   2   6  11       27.58       23.06      4.24 o 
   3   6  11     1463.15     1330.09     22.42 o 
   4   6  11      762.93      674.91     16.17 o 
   5   6  11      274.58      265.10     14.30 o 
   6   6  11      380.54      336.84     11.42 o 
   7   6  11      213.44      215.86      9.29 o 
   8   6  11       19.05       16.42      5.11 o 
   9   6  11        0.31        4.55      4.94 o 
 -10   7  11      516.47      565.09     25.53 o 
  -9   7  11        1.57       -1.32      7.75 o 
  -8   7  11      178.97      203.84     17.04 o 
  -7   7  11       82.62       89.07     11.34 o 
  -6   7  11      262.06      300.86     34.80 o 
  -5   7  11      271.58      331.26     16.06 o 
  -4   7  11     1567.28     1294.55     21.72 o 
  -3   7  11      470.92      445.51     11.87 o 
  -2   7  11      791.27      833.03     16.25 o 
  -1   7  11       15.32       11.73      3.93 o 
   0   7  11     7622.89     8534.70     87.42 o 
   1   7  11     1008.52      859.34     23.49 o 
   2   7  11     1694.19     1572.12     35.24 o 
   3   7  11      938.99      974.99     19.18 o 
   4   7  11     1313.35     1217.54     27.05 o 
   5   7  11       59.76      121.55      9.26 o 
   6   7  11      305.75      272.29     11.52 o 
   7   7  11       95.21       80.71      7.65 o 
   8   7  11        8.47        4.90      5.94 o 
   9   7  11       52.06       31.88      6.36 o 
 -10   8  11        2.07        0.00      9.46 o 
  -9   8  11       55.79       37.12     13.38 o 
  -8   8  11        0.45       -6.81      6.81 o 
  -7   8  11       89.43      105.22     12.87 o 
  -6   8  11        2.29        6.72      6.62 o 
  -5   8  11      259.53      289.39     15.47 o 
  -4   8  11       52.17       24.06      5.32 o 
  -3   8  11        5.00       32.87      5.44 o 
  -2   8  11        9.45       10.98      4.20 o 
  -1   8  11      373.05      347.34     11.04 o 
   0   8  11      411.04      422.24     11.87 o 
   1   8  11       26.75       34.93      6.01 o 
   2   8  11        0.79        2.99      4.95 o 
   3   8  11       65.29      143.53      9.23 o 
   4   8  11      440.46      441.60     17.36 o 
   5   8  11       33.26        9.52      5.22 o 
   6   8  11       62.36       60.68     11.20 o 
   7   8  11       15.72       16.82      5.70 o 
   8   8  11       52.09       77.09      9.12 o 
   9   8  11        0.85        0.00      9.06 o 
  -9   9  11       37.50       22.15     12.58 o 
  -8   9  11      721.60      663.99     27.04 o 
  -7   9  11      599.71      575.29     31.32 o 
  -6   9  11      178.86      165.49     14.71 o 
  -5   9  11      889.24      727.42     24.53 o 
  -4   9  11      137.33      217.53     11.17 o 
  -3   9  11       40.02      101.87      7.84 o 
  -2   9  11      193.03      158.78      9.31 o 
  -1   9  11      949.29      962.71     18.88 o 
   0   9  11     3669.28     3772.11     46.38 o 
   1   9  11      664.87      541.20     14.24 o 
   2   9  11     2507.38     2169.49     33.69 o 
   3   9  11      208.27      238.76     12.29 o 
   4   9  11       11.60        3.77      5.00 o 
   5   9  11        0.99       53.35      7.30 o 
   6   9  11        2.02        8.70      5.86 o 
   7   9  11      116.33      134.27     10.74 o 
   8   9  11        2.55       10.93      6.52 o 
  -9  10  11      239.96      202.37     27.84 o 
  -8  10  11       18.01       16.60     13.92 o 
  -7  10  11      801.19      723.83     40.69 o 
  -6  10  11       34.42       25.70     12.85 o 
  -5  10  11      315.69      196.06     13.08 o 
  -4  10  11       97.10       77.47      9.36 o 
  -3  10  11       22.60       56.04     10.18 o 
  -1  10  11     1950.63     1639.25     31.23 o 
   0  10  11      987.32     1126.80     24.50 o 
   1  10  11     1488.71     1396.02     27.97 o 
   2  10  11      652.37      786.04     18.15 o 
   3  10  11      389.40      391.27     13.46 o 
   4  10  11       70.97       71.93      7.98 o 
   5  10  11      173.97      164.56     11.15 o 
   6  10  11      134.24      102.38      9.67 o 
   7  10  11       72.28       52.03      8.35 o 
   8  10  11      131.39       99.20     16.06 o 
  -8  11  11      147.32      171.86     25.70 o 
  -7  11  11      174.50      149.91     24.09 o 
  -6  11  11       29.19       32.12     14.46 o 
  -5  11  11      407.69      403.73     16.67 o 
  -4  11  11      461.87      406.63     16.69 o 
  -3  11  11      149.08      203.70     16.59 o 
  -2  11  11       33.85      148.99     14.60 o 
  -1  11  11     3262.16     2993.11     50.94 o 
   0  11  11        1.64        2.07      6.17 o 
   1  11  11       66.91       79.16     13.86 o 
   2  11  11     1308.85     1349.09     30.07 o 
   3  11  11      217.88      205.18     14.31 o 
   4  11  11       61.32       47.86      9.15 o 
   5  11  11      267.85      260.80     16.78 o 
   6  11  11       62.60       81.09      9.11 o 
   7  11  11        0.50       -5.52      7.15 o 
  -7  12  11      562.96      493.08     35.87 o 
  -6  12  11        1.88       -6.42     10.71 o 
  -5  12  11      313.95      302.77     17.58 o 
  -4  12  11        1.66        2.60      8.94 o 
  -3  12  11      818.90      844.18     24.08 o 
  -2  12  11      357.02      414.45     25.98 o 
  -1  12  11      360.75      428.86     17.51 o 
   0  12  11      233.78      295.72     16.86 o 
   1  12  11      737.38      820.43     23.28 o 
   2  12  11       79.05       72.00      9.76 o 
   3  12  11      677.59      789.61     23.78 o 
   4  12  11      122.01      110.65     12.02 o 
   5  12  11      504.53      504.51     20.34 o 
   6  12  11      128.30      100.71     12.26 o 
   7  12  11       94.38       95.30     22.49 o 
  -6  13  11      122.94      135.45     23.56 o 
  -5  13  11       41.52       62.42     11.94 o 
  -4  13  11      115.83      134.25     18.58 o 
  -3  13  11       12.14       21.57      7.62 o 
  -2  13  11      594.34      659.21     21.73 o 
  -1  13  11       28.56       40.83      8.86 o 
   0  13  11       98.83      121.80     10.22 o 
   1  13  11        1.56       -2.84      6.28 o 
   2  13  11       60.87       94.08     16.94 o 
   3  13  11        3.34       19.04      7.83 o 
   4  13  11      178.93      186.86     15.14 o 
   5  13  11       82.68      128.36     13.60 o 
   6  13  11      140.27      146.99     18.16 o 
  -6  14  11        6.72       12.59      9.65 o 
  -5  14  11       40.04       59.26     11.02 o 
  -4  14  11        7.46        7.52      7.15 o 
  -3  14  11       61.19       79.97     10.84 o 
  -2  14  11       98.09       90.96     11.62 o 
  -1  14  11       92.70       80.57     13.82 o 
   0  14  11       37.02       46.87      8.20 o 
   1  14  11       53.63       29.21      7.42 o 
   2  14  11      187.80      155.86     13.75 o 
   3  14  11        3.84        2.99      7.21 o 
   4  14  11       99.17       94.91     12.16 o 
   5  14  11        3.15       11.27     10.74 o 
  -4  15  11       39.40       16.64     11.98 o 
  -3  15  11       20.58       22.10      8.72 o 
  -2  15  11      160.86      136.00     17.42 o 
  -1  15  11       76.08       59.91     11.60 o 
   0  15  11      938.35     1181.44     38.99 o 
   1  15  11      149.78      158.70     12.55 o 
   2  15  11      337.10      343.98     17.05 o 
   3  15  11       44.05       32.54     12.02 o 
  -2  16  11        2.09       -3.21      9.84 o 
  -1  16  11      111.89      124.74     24.09 o 
   0  16  11       47.29       79.24     21.95 o 
   1  16  11       65.83       74.11     16.96 o 
 -11   0  12      791.68      766.66     43.37 o 
 -10   0  12      100.38       72.28     18.20 o 
  -9   0  12      100.82       86.73     16.60 o 
  -8   0  12        5.13       -2.68      8.57 o 
  -7   0  12      321.64      300.35     21.95 o 
  -6   0  12       20.26       25.70      9.64 o 
  -5   0  12     4655.80     4966.68    108.68 o 
   1   0  12      549.40      532.70     18.74 o 
   2   0  12     7801.12     6929.64     81.75 o 
   3   0  12     2608.60     2766.17     43.81 o 
   4   0  12      534.78      553.49     12.68 o 
   5   0  12      452.26      446.29     10.81 o 
   6   0  12     1250.21     1189.52     19.48 o 
   7   0  12      131.57      121.98      7.88 o 
   8   0  12       88.64       92.26      7.92 o 
   9   0  12      297.43      330.47     13.53 o 
  10   0  12      509.07      598.25     22.41 o 
 -11   1  12        1.66       -8.84      8.84 o 
 -10   1  12        2.02        9.60      9.06 o 
  -9   1  12        0.84       -3.62     12.31 o 
  -8   1  12       25.17       49.43     10.44 o 
  -7   1  12       97.70      129.27     12.48 o 
  -6   1  12      581.39      556.55     19.31 o 
  -5   1  12      224.92      256.24     12.48 o 
  -4   1  12     1682.02     1383.41     42.29 o 
   0   1  12        2.15       33.19      5.89 o 
   1   1  12       10.86        5.35      4.28 o 
   2   1  12      455.98      853.52     19.67 o 
   4   1  12      193.26      207.31      6.10 o 
   5   1  12      159.87      249.09      6.19 o 
   6   1  12        2.25       18.04      3.11 o 
   7   1  12       19.80       36.07      3.82 o 
   8   1  12       61.37       99.80      5.72 o 
   9   1  12        8.90       10.72      4.18 o 
  10   1  12      240.45      241.41     10.13 o 
 -11   2  12       62.54       63.00     13.06 o 
 -10   2  12        8.34        4.54      9.06 o 
  -9   2  12      155.23      195.72     16.84 o 
  -8   2  12       25.64       25.58     10.71 o 
  -7   2  12      484.18      480.43     19.11 o 
  -6   2  12      272.19      280.61     18.47 o 
  -5   2  12     2032.17     2194.57     33.65 o 
  -4   2  12        0.81       -0.66      5.09 o 
  -3   2  12     1384.48     1283.83     35.33 o 
  -2   2  12        5.23       14.46      4.82 o 
  -1   2  12      323.25      554.65     19.27 o 
   0   2  12     1188.41     1284.37     34.26 o 
   1   2  12     2310.50     2013.01     49.79 o 
   2   2  12     2159.35     2289.76     34.64 o 
   3   2  12     1292.00     1209.85     18.51 o 
   4   2  12      421.64      411.96      7.90 o 
   5   2  12     2259.66     2012.48     19.38 o 
   6   2  12        1.74        5.84      2.70 o 
   7   2  12       28.89       26.77      3.66 o 
   8   2  12      322.27      331.04      8.78 o 
   9   2  12        1.45       10.44      4.46 o 
  10   2  12      165.79      140.19      8.82 o 
 -11   3  12        4.09        2.94     10.44 o 
 -10   3  12      210.82      205.06     17.94 o 
  -9   3  12       33.62       14.39      7.75 o 
  -8   3  12      279.98      316.52     17.98 o 
  -7   3  12       27.35       21.62      5.86 o 
  -6   3  12     2055.16     2095.12     41.94 o 
  -5   3  12      596.27      727.73     22.25 o 
  -4   3  12     4137.13     3776.23     61.13 o 
  -3   3  12      209.14      188.45     13.38 o 
  -2   3  12     2729.63     2666.17     62.10 o 
  -1   3  12       82.90       49.25      8.03 o 
   0   3  12     1671.80     1866.85     47.11 o 
   1   3  12      223.49      199.76     10.93 o 
   2   3  12     1657.52     1465.72     22.04 o 
   3   3  12      656.68      732.35     15.15 o 
   4   3  12      971.50      946.10     13.44 o 
   5   3  12      463.07      407.51      7.91 o 
   6   3  12        3.47        9.44      3.09 o 
   7   3  12      714.84      693.79     11.64 o 
   8   3  12      102.32      121.84      6.66 o 
   9   3  12      869.04      873.92     18.06 o 
  10   3  12        6.15       32.04      7.39 o 
 -11   4  12       16.97       28.82     11.16 o 
 -10   4  12       97.56       86.68     13.44 o 
  -9   4  12        3.14       14.19      9.46 o 
  -8   4  12        1.99       -1.23      9.63 o 
  -7   4  12       82.88      106.05      9.66 o 
  -6   4  12      342.08      356.73     13.21 o 
  -5   4  12        1.59      163.35     12.42 o 
  -4   4  12     2637.87     2595.43     59.96 o 
  -3   4  12       31.88       28.13      5.48 o 
  -2   4  12     2516.10     2026.93     52.47 o 
  -1   4  12     5014.98     4817.84    103.33 o 
   0   4  12      138.57      102.78     19.81 o 
   1   4  12       28.72       66.38      6.37 o 
   2   4  12       57.34       72.89      9.10 o 
   3   4  12      480.00      515.29     12.85 o 
   4   4  12      376.95      396.82     12.12 o 
   5   4  12      320.10      437.22     10.82 o 
   6   4  12      663.83      679.11     14.00 o 
   7   4  12       52.08       44.47      5.22 o 
   8   4  12       43.47      125.92      7.70 o 
   9   4  12       77.32       78.67      8.18 o 
  10   4  12        9.11        5.53      7.72 o 
 -11   5  12        8.63        9.33     10.14 o 
 -10   5  12      175.97      162.61     13.43 o 
  -9   5  12        3.92       16.29      7.08 o 
  -8   5  12      534.64      452.63     20.63 o 
  -7   5  12      251.45      276.51     18.36 o 
  -6   5  12     2066.07     1892.46     58.09 o 
  -5   5  12       28.59       16.74      7.23 o 
  -4   5  12     1255.15     1359.92     72.54 o 
  -3   5  12     1592.63     1313.52     29.34 o 
  -2   5  12     2238.14     2558.57     37.30 o 
  -1   5  12      152.64       70.00      6.44 o 
   0   5  12      123.18       62.68      6.12 o 
   1   5  12        1.47        4.65      3.36 o 
   2   5  12     1867.47     1962.77     31.35 o 
   3   5  12      178.04      310.19     21.37 o 
   4   5  12     1007.47      951.22     19.30 o 
   5   5  12     1122.50     1133.21     25.14 o 
   6   5  12      183.77      141.92      8.82 o 
   7   5  12      377.50      348.39     11.14 o 
   8   5  12       89.02       97.16      7.16 o 
   9   5  12      114.14      120.50      8.83 o 
 -10   6  12       39.45       66.38     22.22 o 
  -9   6  12      215.87      180.04     16.84 o 
  -8   6  12        3.90        5.00      7.37 o 
  -7   6  12       76.43       89.85     21.95 o 
  -6   6  12      743.06      750.22     24.22 o 
  -5   6  12      847.84      745.71     38.28 o 
  -4   6  12      962.35     1028.44     43.37 o 
  -3   6  12     4516.48     4280.01     56.66 o 
  -2   6  12      415.07      389.14     12.26 o 
  -1   6  12      899.87      843.41     24.02 o 
   0   6  12      195.52      144.08      7.88 o 
   1   6  12      978.34      965.36     27.82 o 
   2   6  12      482.64      410.81     11.69 o 
   3   6  12      638.28      672.78     15.57 o 
   4   6  12      288.48      213.99     11.26 o 
   5   6  12     1583.69     1711.43     28.66 o 
   6   6  12       25.22       42.06      5.96 o 
   7   6  12       58.46       55.29      7.91 o 
   8   6  12      247.96      308.12     15.79 o 
   9   6  12      207.85      199.52     10.97 o 
 -10   7  12        9.17        1.00      9.06 o 
  -9   7  12       47.03       27.61      9.82 o 
  -8   7  12        3.52       61.95     10.98 o 
  -7   7  12       35.15       41.39      9.27 o 
  -6   7  12      155.56      148.54     13.81 o 
  -5   7  12      178.10      122.08     23.56 o 
  -4   7  12      643.54      750.69     16.25 o 
  -3   7  12       14.27       67.29     10.13 o 
  -2   7  12        0.54       42.83     10.71 o 
  -1   7  12      207.00      202.98      9.04 o 
   0   7  12      329.87      347.68     10.60 o 
   1   7  12        1.62       -0.21      3.71 o 
   2   7  12       23.93       77.63     14.46 o 
   3   7  12      291.72      381.08     12.21 o 
   4   7  12       25.06       23.68      5.87 o 
   5   7  12      796.43      886.20     19.92 o 
   6   7  12       77.93       85.70      7.76 o 
   7   7  12        1.00       -1.29      4.84 o 
   8   7  12       34.12       51.25     11.59 o 
   9   7  12        6.00       -1.66      7.46 o 
 -10   8  12        3.72       -8.30      8.33 o 
  -9   8  12      513.18      548.43     35.87 o 
  -8   8  12        0.03       -1.23      7.75 o 
  -7   8  12      689.73      678.34     25.33 o 
  -6   8  12      117.37      118.39     27.30 o 
  -5   8  12      216.95      252.10     16.64 o 
  -4   8  12      355.25      242.52     11.43 o 
  -3   8  12       75.68      158.87     16.94 o 
  -2   8  12       79.57      107.51      9.08 o 
  -1   8  12     2376.15     2214.91     36.13 o 
   0   8  12     1722.79     2034.73     29.35 o 
   1   8  12     1352.31     1267.59     22.05 o 
   2   8  12     2063.64     1973.97     29.86 o 
   3   8  12     1077.74      926.15     19.41 o 
   4   8  12      185.06      175.02     10.77 o 
   5   8  12      220.51      217.46     12.13 o 
   6   8  12      462.77      484.67     15.87 o 
   7   8  12       31.86       46.25      9.71 o 
   8   8  12        9.02       16.26      6.61 o 
   9   8  12        0.20       -7.50      7.50 o 
  -9   9  12        9.43        7.50      9.84 o 
  -8   9  12      245.65      336.95     20.66 o 
  -7   9  12       97.84       97.26     20.34 o 
  -6   9  12      204.86      242.69     17.58 o 
  -5   9  12        1.35        0.54      6.44 o 
  -4   9  12       30.63       41.46      6.28 o 
  -3   9  12     1065.51      758.19     18.70 o 
  -2   9  12      651.64      730.67     26.98 o 
  -1   9  12       44.38       56.95      7.39 o 
   0   9  12      752.47      787.73     17.48 o 
   1   9  12     1624.10     1595.19     28.53 o 
   2   9  12      111.74      166.76     11.05 o 
   3   9  12      199.52      227.11     11.74 o 
   4   9  12      432.70      389.15     13.69 o 
   5   9  12      129.43      154.66     10.80 o 
   6   9  12       17.77       13.39      6.26 o 
   7   9  12       18.30       17.85      6.14 o 
   8   9  12        9.93       16.62      7.01 o 
  -9  10  12      175.97      192.74     28.37 o 
  -8  10  12        5.12       -8.03     11.78 o 
  -7  10  12      588.21      614.08     38.01 o 
  -6  10  12      314.49      287.50     29.45 o 
  -5  10  12      114.10      170.25     23.56 o 
  -4  10  12      112.24      125.56      9.30 o 
  -3  10  12        1.05       51.28      6.72 o 
  -2  10  12     1384.27     1231.14     31.68 o 
  -1  10  12      843.79      680.95     19.58 o 
   0  10  12      232.10      255.70     15.76 o 
   1  10  12     1900.16     1746.69     28.70 o 
   2  10  12      742.34      647.45     22.64 o 
   3  10  12      185.74      166.93     10.67 o 
   4  10  12       10.09        2.02      5.39 o 
   5  10  12      141.69      173.00     13.14 o 
   6  10  12      158.69      141.29     11.04 o 
   7  10  12       10.86        7.79      7.36 o 
   8  10  12       17.06       35.87     11.74 o 
  -8  11  12      456.98      387.08     36.41 o 
  -7  11  12       30.89       23.56     14.99 o 
  -6  11  12     1351.05     1375.92     57.29 o 
  -5  11  12      203.33      278.75     23.68 o 
  -4  11  12      442.36      483.18     17.71 o 
  -3  11  12        0.54       25.80      7.14 o 
  -2  11  12      565.55      734.89     21.53 o 
  -1  11  12      725.99      665.83     31.85 o 
   0  11  12      611.11      745.01     21.39 o 
   1  11  12      668.68      553.99     18.65 o 
   2  11  12      296.47      261.53     25.68 o 
   3  11  12      171.50      172.63     15.84 o 
   4  11  12      825.54      837.48     24.34 o 
   5  11  12      128.12       91.93     11.98 o 
   6  11  12      276.60      247.10     14.34 o 
   7  11  12       62.09       84.10     11.67 o 
  -7  12  12        0.71       -2.68     12.85 o 
  -6  12  12        5.65      -10.71     10.71 o 
  -5  12  12       31.74       56.64      9.52 o 
  -4  12  12      343.18      286.81     18.08 o 
  -3  12  12       70.33       87.35     16.42 o 
  -2  12  12       60.10       72.98     12.66 o 
  -1  12  12      161.43      167.13     22.22 o 
   0  12  12       37.42       46.08      8.47 o 
   1  12  12       25.44       65.40      9.51 o 
   2  12  12       89.10       95.77     10.60 o 
   3  12  12       58.35       53.27      9.28 o 
   4  12  12        9.86        6.40      7.41 o 
   5  12  12        5.25      114.07     12.18 o 
   6  12  12      113.97      116.91     16.20 o 
  -6  13  12      252.20      277.86     32.12 o 
  -5  13  12       19.82       16.65      8.07 o 
  -4  13  12      141.79      127.78     26.33 o 
  -3  13  12       14.78       16.50      7.69 o 
  -2  13  12      173.76      181.19     14.10 o 
  -1  13  12        1.57       -0.61      7.92 o 
   0  13  12       92.81       85.34     10.60 o 
   1  13  12       54.37       31.08      8.24 o 
   2  13  12      188.92      200.51     14.81 o 
   3  13  12      356.29      380.89     27.83 o 
   4  13  12       64.54       43.18     11.78 o 
   5  13  12      319.95      303.74     24.31 o 
  -5  14  12       58.25       39.37      9.91 o 
  -4  14  12        7.81        4.57      7.83 o 
  -3  14  12       92.67      108.66     12.36 o 
  -2  14  12       62.49       45.90      9.31 o 
  -1  14  12      202.79      234.86     20.23 o 
   0  14  12      132.06      142.17     16.06 o 
   1  14  12      290.55      256.43     16.91 o 
   2  14  12      116.04       92.51     13.48 o 
   3  14  12      157.35      151.98     14.29 o 
   4  14  12       81.26       60.02     10.88 o 
  -4  15  12        5.33        2.52      9.60 o 
  -3  15  12       11.44       12.86      8.48 o 
  -2  15  12        5.25       38.29     16.97 o 
  -1  15  12       24.47        7.18     16.86 o 
   0  15  12        2.37       27.00     10.36 o 
   1  15  12        5.99        8.16      7.30 o 
   2  15  12       21.86       31.04      9.17 o 
   3  15  12        0.74       -5.55      9.65 o 
  -1  16  12      275.37      275.18     33.73 o 
   0  16  12      145.37      111.89     24.09 o 
 -11   1  13        0.89        7.45      9.44 o 
 -10   1  13       81.13       80.10     12.80 o 
  -9   1  13        0.42        3.58      9.64 o 
  -8   1  13      230.65      249.03     20.61 o 
  -7   1  13      418.47      461.41     19.81 o 
  -6   1  13      567.23      506.42     19.11 o 
  -5   1  13      400.12      370.86     15.13 o 
  -4   1  13     6577.85     6357.05    132.24 o 
   0   1  13     1843.65     1776.38     42.83 o 
   1   1  13     1433.85     1363.50     23.20 o 
   2   1  13     1863.91     1837.30     25.43 o 
   3   1  13      906.40     1131.68     14.12 o 
   4   1  13      430.21      443.30      8.25 o 
   5   1  13     1012.94      889.08     12.65 o 
   6   1  13      159.27      164.41      6.17 o 
   7   1  13      165.75      179.17      6.86 o 
   8   1  13      236.73      255.26      8.50 o 
   9   1  13      467.23      443.36     10.12 o 
  10   1  13        0.63       38.44      5.73 o 
 -11   2  13      241.03      212.27     19.64 o 
 -10   2  13       32.79       22.83      9.44 o 
  -9   2  13        2.62       -3.82      7.00 o 
  -8   2  13       31.03       64.29     10.22 o 
  -7   2  13       41.35       63.17     13.38 o 
  -6   2  13      267.14      295.88     17.94 o 
  -5   2  13     1369.20     1585.68     38.28 o 
  -4   2  13      832.02      833.58     32.12 o 
  -1   2  13     7512.55     7136.02    140.80 o 
   0   2  13      258.89      194.34     11.78 o 
   1   2  13      342.08      226.10      8.98 o 
   2   2  13      148.26      140.05      7.72 o 
   3   2  13      105.41      160.14     13.38 o 
   4   2  13       62.41       54.47      4.38 o 
   5   2  13       46.78       37.75      3.58 o 
   6   2  13      524.62      459.96      8.55 o 
   7   2  13       47.06       57.64      4.54 o 
   8   2  13       71.24      111.15      7.80 o 
   9   2  13       76.74       81.97      6.46 o 
  10   2  13      324.26      350.66     15.17 o 
 -11   3  13        1.06       -4.90      8.61 o 
 -10   3  13       43.48       49.39     12.10 o 
  -9   3  13        0.15        7.03      8.13 o 
  -8   3  13       28.21       51.31      9.60 o 
  -7   3  13        4.69        2.65      6.62 o 
  -6   3  13      113.28      124.36     11.50 o 
  -5   3  13       15.31       54.82      8.88 o 
  -4   3  13      883.92     1048.41     25.29 o 
  -3   3  13     1213.82     1140.96     30.25 o 
  -1   3  13      738.12      629.07     23.02 o 
   0   3  13      582.99      441.33     27.57 o 
   1   3  13      421.96      735.28     14.13 o 
   2   3  13      503.13      488.56     17.46 o 
   3   3  13     1451.03     1526.49     23.90 o 
   4   3  13      290.15      253.42     12.92 o 
   5   3  13        8.02       64.77      6.16 o 
   6   3  13      258.07      265.84     10.09 o 
   7   3  13       29.84       40.89      9.41 o 
   8   3  13       15.40       27.28      5.01 o 
   9   3  13        7.45       19.27      5.82 o 
  10   3  13       65.66       60.35      9.47 o 
 -11   4  13      167.13      139.80     16.61 o 
 -10   4  13       15.88       -3.45      9.06 o 
  -9   4  13      237.46      229.57     18.50 o 
  -8   4  13       31.42       27.35      9.90 o 
  -7   4  13     1490.08     1541.65     67.19 o 
  -6   4  13        0.59        3.34      4.89 o 
  -5   4  13     1887.36     1878.79     31.17 o 
  -4   4  13      177.96      206.84     12.61 o 
  -3   4  13     2865.34     2686.66     47.30 o 
  -2   4  13      545.19      577.43     20.61 o 
  -1   4  13      448.71      622.84     19.51 o 
   0   4  13     3150.23     3361.37     45.41 o 
   1   4  13        4.45        6.38      3.26 o 
   2   4  13      280.54      250.34      9.08 o 
   3   4  13     2618.07     2299.51     31.98 o 
   4   4  13     1016.39      969.40     19.37 o 
   5   4  13      522.39      483.74     12.58 o 
   6   4  13      781.79      875.96     17.88 o 
   7   4  13       29.40       21.25      4.96 o 
   8   4  13      944.13      926.49     16.80 o 
   9   4  13       17.01        9.06      5.16 o 
 -11   5  13        2.27       10.17     10.60 o 
 -10   5  13      188.87      201.84     26.23 o 
  -9   5  13      103.66       80.31     18.20 o 
  -8   5  13      304.00      356.86     18.74 o 
  -7   5  13      164.94      182.10     15.14 o 
  -6   5  13      164.59      210.26     15.30 o 
  -5   5  13      911.20      929.28     40.96 o 
  -4   5  13      332.36      264.73     13.44 o 
  -3   5  13      311.83      397.29     12.36 o 
  -2   5  13     2075.08     2064.36     50.99 o 
  -1   5  13        8.13        0.89      3.64 o 
   0   5  13     1128.15     1275.15     20.19 o 
   1   5  13      142.68      115.82      8.50 o 
   2   5  13      385.04      381.24     13.85 o 
   3   5  13      370.82      287.74     10.39 o 
   4   5  13      256.54      196.97     10.75 o 
   5   5  13       34.38      268.56     18.29 o 
   6   5  13       47.02       70.54      7.03 o 
   7   5  13      322.22      324.77     13.24 o 
   8   5  13       47.07       61.89      7.74 o 
   9   5  13      145.90      142.43     10.42 o 
 -10   6  13      173.58      111.36     21.95 o 
  -9   6  13       12.61       26.41      9.98 o 
  -8   6  13       35.05       39.55     12.31 o 
  -7   6  13      640.14      703.75     24.99 o 
  -6   6  13       90.90       73.82     20.61 o 
  -5   6  13     2552.25     3059.30    126.35 o 
  -4   6  13      370.47      399.88     17.04 o 
  -3   6  13      605.37      785.31     18.23 o 
  -2   6  13      492.06      442.80     13.59 o 
  -1   6  13       70.23       55.84      6.33 o 
   0   6  13       11.38       11.23      3.62 o 
   1   6  13      681.67      626.41     14.07 o 
   2   6  13     1126.48     1099.23     30.37 o 
   3   6  13      201.82      309.50     12.73 o 
   4   6  13     1091.09     1073.21     21.26 o 
   5   6  13       57.26      145.62      9.77 o 
   6   6  13      186.47      172.26      9.96 o 
   7   6  13       84.38       87.73      8.37 o 
   8   6  13        0.95        1.77      5.59 o 
   9   6  13       16.89       20.57      7.34 o 
 -10   7  13      219.02      204.63     19.31 o 
  -9   7  13        1.03       -6.48     16.60 o 
  -8   7  13      404.22      363.70     27.04 o 
  -7   7  13      179.90      184.20     16.09 o 
  -6   7  13      328.96      378.14     17.96 o 
  -5   7  13      213.35      326.74     16.84 o 
  -4   7  13     2706.21     2613.25     50.71 o 
  -3   7  13      680.16      673.87     23.18 o 
  -2   7  13     1831.68     1801.54     31.21 o 
  -1   7  13      805.84      777.22     22.62 o 
   0   7  13     1870.21     1838.13     27.02 o 
   1   7  13      662.52      620.57     14.62 o 
   2   7  13      897.91      858.63     17.98 o 
   3   7  13     1106.33     1014.78     20.42 o 
   4   7  13      378.88      276.29     12.93 o 
   5   7  13      248.62      272.62     14.60 o 
   6   7  13        3.40        6.06      5.13 o 
   7   7  13       99.89      117.00      9.22 o 
   8   7  13       30.81       25.13      8.82 o 
   9   7  13      155.03      141.37     16.99 o 
 -10   8  13       13.34       19.86     10.58 o 
  -9   8  13        3.20        1.30      8.51 o 
  -8   8  13        1.63       12.34      9.06 o 
  -7   8  13        0.21       11.64      8.13 o 
  -6   8  13       50.79       49.10      9.84 o 
  -5   8  13       64.73      130.93     13.06 o 
  -4   8  13      319.66      420.78     12.91 o 
  -3   8  13      158.08      140.21     10.28 o 
  -1   8  13       21.60       19.49      5.61 o 
   0   8  13       80.32       85.86      7.22 o 
   1   8  13       16.00       33.29      5.39 o 
   2   8  13       14.45       23.85      5.17 o 
   3   8  13       58.65       92.15      7.94 o 
   4   8  13        0.75       -4.47      4.63 o 
   5   8  13       43.16       49.78      7.22 o 
   6   8  13        1.28       -3.75      5.53 o 
   7   8  13      124.80      128.06      9.68 o 
   8   8  13        1.00       18.26      6.67 o 
  -9   9  13        8.51       17.91     10.71 o 
  -8   9  13      465.58      465.34     23.06 o 
  -7   9  13        1.78       16.60      8.71 o 
  -6   9  13      417.26      448.75     22.75 o 
  -5   9  13       64.55      127.59     18.74 o 
  -4   9  13        5.33        3.94      5.13 o 
  -3   9  13       11.67       71.85      7.22 o 
  -2   9  13        4.06       19.06      7.02 o 
  -1   9  13      140.82       66.75      8.26 o 
   0   9  13      274.65      323.65     11.60 o 
   1   9  13     1705.94     1401.50     24.54 o 
   2   9  13      172.77      258.20     17.83 o 
   3   9  13      600.07      579.96     16.02 o 
   4   9  13       82.92      115.59     10.43 o 
   5   9  13      676.67      718.89     19.16 o 
   6   9  13      323.50      295.83     20.32 o 
   7   9  13        6.88       10.14      6.02 o 
   8   9  13       15.75       -4.51      8.13 o 
  -9  10  13      114.81       96.37     21.95 o 
  -8  10  13       28.08        9.10     13.38 o 
  -7  10  13      548.16      572.50     24.62 o 
  -6  10  13      385.57      344.27     20.42 o 
  -5  10  13      524.26      640.44     24.53 o 
  -4  10  13       29.82       35.51      8.06 o 
  -3  10  13       48.29      124.84     17.77 o 
  -2  10  13       15.23       41.22     12.31 o 
  -1  10  13     1045.77     1240.64     32.73 o 
   0  10  13      759.18      821.85     18.70 o 
   1  10  13       13.54       26.71      6.94 o 
   2  10  13      844.87      727.38     24.81 o 
   3  10  13      375.32      365.88     15.13 o 
   4  10  13      666.14      607.07     17.56 o 
   5  10  13      299.53      313.07     15.22 o 
   6  10  13      166.58      173.94     12.44 o 
   7  10  13       73.48       64.18      8.11 o 
  -8  11  13       10.01       63.17     18.20 o 
  -7  11  13       35.46       45.51     17.13 o 
  -6  11  13        4.85       -2.68     11.78 o 
  -5  11  13      118.48      161.15     23.02 o 
  -4  11  13      380.61      306.55     23.80 o 
  -3  11  13       69.27       81.94      9.82 o 
  -2  11  13      124.04      166.15     15.47 o 
  -1  11  13       98.85      131.47     14.19 o 
   0  11  13        0.48        3.74      6.01 o 
   1  11  13       21.78       23.52      9.20 o 
   2  11  13        7.92       36.35      6.54 o 
   3  11  13       66.98       63.78      8.22 o 
   4  11  13       87.81       78.83      9.01 o 
   5  11  13       43.04       90.54      9.70 o 
   6  11  13       29.64       35.62      7.45 o 
   7  11  13        9.46        2.71      8.45 o 
  -7  12  13      770.74      808.95     46.04 o 
  -6  12  13       71.96       60.50     17.13 o 
  -5  12  13      546.87      585.61     20.90 o 
  -4  12  13        3.72        7.83      6.93 o 
  -3  12  13      703.50      777.26     27.61 o 
  -2  12  13       72.55       71.87     12.48 o 
  -1  12  13      126.64       70.61     11.96 o 
   0  12  13      193.49      195.92     14.38 o 
   1  12  13      150.16      106.22     10.79 o 
   2  12  13      139.61      132.93     12.12 o 
   3  12  13      179.33      202.67     18.75 o 
   4  12  13      364.78      316.64     18.64 o 
   5  12  13      343.80      318.72     23.30 o 
   6  12  13      178.85      158.24     18.54 o 
  -6  13  13       48.08       67.99     19.81 o 
  -5  13  13       11.09       36.09      9.42 o 
  -4  13  13       58.67       29.08      8.74 o 
  -3  13  13      200.04      195.73     14.91 o 
  -2  13  13       55.31       53.81     11.54 o 
  -1  13  13      163.58      144.53     16.09 o 
   0  13  13       35.39       21.85     17.94 o 
   1  13  13        6.55        9.48      9.50 o 
   2  13  13       96.80       94.16     11.12 o 
   3  13  13        1.78       28.31      8.30 o 
   4  13  13      101.11      123.11     13.45 o 
   5  13  13       80.58       85.56     15.33 o 
  -5  14  13       67.28       82.82     11.63 o 
  -4  14  13        0.61        7.38      7.83 o 
  -3  14  13       74.47       55.71     12.23 o 
  -2  14  13        6.23       13.76      9.22 o 
  -1  14  13       42.52       36.71     12.85 o 
   0  14  13        3.58        9.37     15.79 o 
   1  14  13        6.59       -0.41      7.18 o 
   2  14  13      154.85      157.73     14.10 o 
   3  14  13        0.22        6.30      7.92 o 
   4  14  13      123.53      105.04     16.31 o 
  -4  15  13       51.05       51.66     16.33 o 
  -3  15  13       11.50       21.02     13.12 o 
  -2  15  13      185.85      177.86     19.09 o 
  -1  15  13      149.01      144.43     17.20 o 
   0  15  13      300.47      300.83     23.08 o 
   1  15  13      249.76      235.57     14.48 o 
   2  15  13       96.63      109.52     21.95 o 
 -11   0  14      177.40      157.40     25.16 o 
 -10   0  14       15.46        1.07     13.38 o 
  -9   0  14      222.88      235.57     26.23 o 
  -8   0  14       27.53        6.42     10.71 o 
  -7   0  14      165.70      131.17     17.67 o 
  -6   0  14      749.59      690.10     31.59 o 
  -5   0  14     1915.85     1800.47     53.00 o 
  -4   0  14       38.01       47.65     10.71 o 
   1   0  14      615.21      478.63     24.63 o 
   2   0  14     3638.75     3514.20     86.73 o 
   3   0  14     3816.42     3264.58     39.17 o 
   4   0  14      681.81      641.41     14.30 o 
   5   0  14       28.62       11.70      4.39 o 
   6   0  14      256.27      281.83     11.70 o 
   7   0  14       22.61       48.01      6.27 o 
   8   0  14       29.15       61.14      7.16 o 
   9   0  14       27.42        3.72      5.58 o 
  10   0  14      245.58      335.70     44.17 o 
 -11   1  14       30.73       27.03     11.05 o 
 -10   1  14        4.10       11.46      9.44 o 
  -9   1  14        5.03       -1.92      8.30 o 
  -8   1  14       69.81      120.78     12.87 o 
  -7   1  14        0.13       -0.79      5.64 o 
  -6   1  14      454.32      402.85     17.22 o 
  -5   1  14      168.00      134.62     11.54 o 
  -4   1  14      292.09      220.90     13.81 o 
  -3   1  14     1541.05     1487.27     43.90 o 
   1   1  14       66.05      121.30      8.65 o 
   2   1  14      239.16      252.15      9.97 o 
   3   1  14        0.73       22.79      3.28 o 
   4   1  14       50.46       60.40      4.22 o 
   5   1  14      634.01      662.66     10.91 o 
   6   1  14      229.97      238.25      7.70 o 
   7   1  14      222.47      214.50      7.47 o 
   8   1  14       57.93       97.55      5.87 o 
   9   1  14      362.33      385.29     12.13 o 
 -11   2  14      159.99      168.54     25.43 o 
 -10   2  14        0.04        3.25      8.89 o 
  -9   2  14      204.07      223.24     17.98 o 
  -8   2  14       13.74       25.19      8.51 o 
  -7   2  14      193.60      217.98     15.85 o 
  -6   2  14        5.56       11.24      6.44 o 
  -5   2  14      122.77      166.29     21.15 o 
  -4   2  14      881.79      991.52     35.87 o 
  -3   2  14      944.30      997.40     34.80 o 
  -2   2  14        7.40       11.24      6.42 o 
   0   2  14      249.58      255.15     13.12 o 
   1   2  14     1469.12     1455.30     21.77 o 
   2   2  14      660.23      707.09     14.51 o 
   3   2  14        5.05       87.95      7.38 o 
   4   2  14      800.70      775.28     13.40 o 
   5   2  14       57.79      105.34      6.56 o 
   6   2  14        5.73        8.37      3.06 o 
   7   2  14      409.46      425.25      8.92 o 
   8   2  14      898.98      932.91     13.83 o 
   9   2  14       23.46       14.37      4.66 o 
 -11   3  14       28.61       26.61     14.99 o 
 -10   3  14      210.36      192.48     18.16 o 
  -9   3  14       27.65       25.25      9.65 o 
  -8   3  14       95.31       78.19     15.53 o 
  -7   3  14       53.96       62.16     15.79 o 
  -6   3  14     1701.09     1671.55     37.05 o 
  -5   3  14     1430.54     1436.02     32.73 o 
  -4   3  14     1421.99     1313.81     43.37 o 
  -3   3  14      272.78      224.32     16.60 o 
  -2   3  14     1042.85     1018.68     23.55 o 
  -1   3  14     1011.78      863.07     26.38 o 
   0   3  14      265.08      230.82     14.50 o 
   1   3  14     1212.61     1064.80     21.73 o 
   2   3  14       79.60      144.38     12.88 o 
   3   3  14      654.90      806.85     16.75 o 
   4   3  14      414.91      439.82     11.50 o 
   5   3  14     1271.05     1246.80     20.86 o 
   6   3  14       29.66       27.64      5.25 o 
   7   3  14     1654.07     1630.48     26.42 o 
   8   3  14        2.83       13.19      4.80 o 
   9   3  14      521.55      504.87     13.32 o 
 -11   4  14        4.06       22.00     11.34 o 
 -10   4  14       12.04        7.98     10.98 o 
  -9   4  14        6.60        6.08      8.23 o 
  -8   4  14        6.89       59.07      9.98 o 
  -7   4  14        3.77       11.39      7.75 o 
  -6   4  14      130.61      139.76     12.64 o 
  -5   4  14      215.82      387.08     24.09 o 
  -4   4  14      137.05      164.46     12.34 o 
  -3   4  14      703.97      876.45     22.84 o 
  -2   4  14       38.29       66.14      6.22 o 
  -1   4  14       63.31       47.92      5.56 o 
   0   4  14        9.98        4.06      3.37 o 
   1   4  14       34.77       30.71      4.58 o 
   2   4  14       69.08      114.49      7.57 o 
   3   4  14      167.31      217.73     10.82 o 
   4   4  14      265.63      255.48     11.47 o 
   5   4  14        6.53       50.31      6.09 o 
   6   4  14        5.97       11.45      4.69 o 
   7   4  14        0.19        2.64      4.95 o 
   8   4  14       45.26      142.71      9.88 o 
   9   4  14        1.20        2.69      5.61 o 
 -10   5  14       47.34       28.91     14.46 o 
  -9   5  14       81.32       78.70     17.13 o 
  -8   5  14      180.19      168.64     22.49 o 
  -7   5  14       41.42       27.30     11.78 o 
  -6   5  14     1072.58     1188.76     31.41 o 
  -5   5  14      695.02      768.14     33.73 o 
  -4   5  14     3978.17     4229.44     70.22 o 
  -3   5  14     1330.71     1120.45     22.24 o 
  -2   5  14      666.18      520.75     14.31 o 
  -1   5  14        3.71        2.16      3.57 o 
   0   5  14        5.73       16.09      4.07 o 
   1   5  14     1479.44     1498.12     32.61 o 
   2   5  14       83.70       90.18      7.21 o 
   3   5  14      506.52      634.29     15.58 o 
   4   5  14      306.20      296.93     11.73 o 
   5   5  14      613.32      742.41     19.37 o 
   6   5  14       55.80       72.46      7.25 o 
   7   5  14      214.69      207.57     11.53 o 
   8   5  14      123.67      145.51     10.83 o 
   9   5  14      272.06      295.08     16.32 o 
 -10   6  14        9.06       43.90     16.60 o 
  -9   6  14      330.47      289.64     29.45 o 
  -8   6  14       19.55       33.71      9.44 o 
  -7   6  14      372.17      390.66     48.99 o 
  -6   6  14      450.28      549.24     44.70 o 
  -5   6  14      663.10      637.53     22.52 o 
  -4   6  14     1063.29     1022.96     38.55 o 
  -3   6  14      706.53      792.46     18.95 o 
  -2   6  14      908.08      957.69     30.39 o 
  -1   6  14       63.52      101.46      8.40 o 
   0   6  14       60.96       98.46      7.01 o 
   1   6  14     1283.30     1105.29     19.85 o 
   2   6  14      289.28      288.75     10.78 o 
   3   6  14      480.87      455.13     14.45 o 
   4   6  14       81.61      137.43      9.52 o 
   5   6  14       47.79      138.07      9.81 o 
   6   6  14       17.09       20.75      5.41 o 
   7   6  14        1.59        2.50      4.69 o 
   8   6  14      285.13      352.22     14.90 o 
   9   6  14       14.77       -4.27      8.89 o 
 -10   7  14        4.26       23.56     14.46 o 
  -9   7  14       67.57       56.09     11.34 o 
  -8   7  14        7.79       34.38     10.98 o 
  -7   7  14        4.24        4.28     10.44 o 
  -6   7  14      410.41      379.77     25.70 o 
  -5   7  14      172.32      253.34     18.20 o 
  -4   7  14      124.33      139.31     19.01 o 
  -3   7  14      135.98      246.55     11.65 o 
  -2   7  14      402.93      339.17     12.88 o 
  -1   7  14        0.17        6.59      4.93 o 
   0   7  14      206.14      243.43     12.60 o 
   1   7  14        8.50       11.36      4.23 o 
   2   7  14       52.66       52.32      6.12 o 
   3   7  14      211.64      236.47     11.66 o 
   4   7  14       10.66       -4.49      4.49 o 
   5   7  14      409.62      470.83     26.04 o 
   6   7  14      275.84      278.53     12.85 o 
   7   7  14        9.39       19.45      6.11 o 
   8   7  14        3.51        2.46      5.90 o 
  -9   8  14      274.14      338.88     23.17 o 
  -8   8  14       32.76       16.60      8.71 o 
  -7   8  14      214.14      200.29     17.20 o 
  -6   8  14      177.49      132.48     13.99 o 
  -5   8  14       11.59        6.42      6.62 o 
  -4   8  14       66.62       84.88     11.36 o 
  -3   8  14      337.39      377.25     14.21 o 
  -2   8  14      538.94      452.11     15.19 o 
  -1   8  14     1037.78      908.08     21.52 o 
   0   8  14     1434.24     1457.26     24.29 o 
   1   8  14      396.20      393.35     12.28 o 
   2   8  14     1979.82     1836.19     29.33 o 
   3   8  14      330.51      263.28     17.23 o 
   4   8  14     1179.66     1009.55     22.18 o 
   5   8  14       18.33       38.36      7.24 o 
   6   8  14      407.36      403.91     15.08 o 
   7   8  14       86.60       93.37      8.76 o 
   8   8  14       67.57       62.32     16.68 o 
  -9   9  14        9.68       12.31      9.65 o 
  -8   9  14      111.16      149.69     29.71 o 
  -7   9  14       83.72       60.11     11.54 o 
  -6   9  14       90.84      153.09     26.77 o 
  -5   9  14      269.81      259.14     18.74 o 
  -4   9  14      170.51      160.27     10.37 o 
  -3   9  14      358.28      438.75     15.71 o 
  -2   9  14     1363.82     1378.03     28.27 o 
  -1   9  14      607.22      530.36     17.19 o 
   0   9  14       48.54      104.27      8.26 o 
   1   9  14      682.87      512.97     14.54 o 
   2   9  14       92.83      104.76     12.13 o 
   3   9  14      281.16      256.74     12.93 o 
   4   9  14      181.27      147.71     10.57 o 
   5   9  14      432.81      458.32     15.69 o 
   6   9  14        1.64       12.08      6.25 o 
   7   9  14        2.41       -3.92      5.14 o 
   8   9  14        1.57       -6.42     12.31 o 
  -8  10  14       10.40       20.06     10.41 o 
  -7  10  14      149.41      155.57     16.28 o 
  -6  10  14        8.73        0.94      8.30 o 
  -5  10  14      143.94      129.71     14.37 o 
  -4  10  14      507.64      517.69     15.58 o 
  -3  10  14        7.46       22.67      6.88 o 
  -2  10  14      132.26      215.03     13.10 o 
  -1  10  14       77.00       45.67      7.88 o 
   0  10  14      299.81      447.85     23.49 o 
   1  10  14       43.42       23.05      5.94 o 
   2  10  14      114.55      204.42     11.71 o 
   3  10  14        9.40        4.49      5.67 o 
   4  10  14      342.35      335.58     15.12 o 
   5  10  14       22.45       57.22      8.31 o 
   6  10  14       46.54       45.55      8.25 o 
   7  10  14       44.56       55.46      8.06 o 
  -8  11  14      301.67      262.87     31.05 o 
  -7  11  14      315.73      306.77     32.12 o 
  -6  11  14      895.90      952.97     48.18 o 
  -5  11  14       60.19       92.08     19.27 o 
  -4  11  14     1371.48     1222.27     29.25 o 
  -3  11  14      232.03      205.10     32.39 o 
  -2  11  14      224.54      190.87     16.46 o 
  -1  11  14      145.58      131.82     18.74 o 
   0  11  14      211.04      164.13     18.87 o 
   1  11  14      104.80       60.51      7.63 o 
   2  11  14       42.21       18.67      6.34 o 
   3  11  14      613.56      554.79     16.85 o 
   4  11  14       69.50       71.59      9.58 o 
   5  11  14      490.45      548.18     18.00 o 
   6  11  14      107.04       79.00      9.95 o 
  -7  12  14       47.43       48.18     18.20 o 
  -6  12  14       22.41       34.80     16.06 o 
  -5  12  14       12.57       89.41     20.34 o 
  -4  12  14        4.02       -7.61      7.85 o 
  -3  12  14      137.49      138.30     15.52 o 
  -2  12  14      102.54       61.26     11.92 o 
  -1  12  14        1.61       10.66      8.23 o 
   0  12  14       55.69       48.82     10.58 o 
   1  12  14        2.43        6.34      6.38 o 
   2  12  14        9.15        4.86      6.60 o 
   3  12  14        3.63        9.06      7.46 o 
   4  12  14       12.89        9.45      7.86 o 
   5  12  14        5.30       29.64      9.60 o 
   6  12  14       33.33       31.82     12.64 o 
  -6  13  14      141.87      164.90     25.70 o 
  -5  13  14       68.83       43.62      9.66 o 
  -4  13  14      343.27      306.02     20.52 o 
  -3  13  14       56.63      104.96     13.61 o 
  -2  13  14      153.39      164.57     16.99 o 
  -1  13  14        2.39        2.89      8.46 o 
   0  13  14       42.92       34.74      9.98 o 
   1  13  14      169.13      197.27     20.50 o 
   2  13  14        1.06       -6.31      6.31 o 
   3  13  14      312.82      323.01     19.04 o 
   4  13  14       47.16       49.05     10.21 o 
   5  13  14      259.11      248.02     22.52 o 
  -5  14  14       73.79       90.04     24.89 o 
  -4  14  14       58.54       34.23      9.99 o 
  -3  14  14       59.97       71.79     16.60 o 
  -2  14  14      312.80      314.54     47.92 o 
  -1  14  14       47.49       47.39     11.92 o 
   0  14  14      153.12      171.57     21.95 o 
   1  14  14      134.04      156.36     13.97 o 
   2  14  14       92.02      133.94     13.36 o 
   3  14  14      141.45      140.25     18.20 o 
  -3  15  14       11.96       10.71     15.53 o 
  -2  15  14        5.65       20.34     16.60 o 
  -1  15  14        1.17        9.64     13.92 o 
   0  15  14        9.86        3.21     14.46 o 
   1  15  14        4.03       16.31     10.74 o 
 -11   1  15       13.21        7.36     10.20 o 
 -10   1  15      166.11      138.59     16.06 o 
  -9   1  15       23.07       29.19     10.20 o 
  -8   1  15      370.64      357.80     26.23 o 
  -7   1  15      408.79      391.20     25.97 o 
  -6   1  15      445.05      429.48     17.96 o 
  -5   1  15      663.03      617.66     20.61 o 
  -4   1  15      719.60      681.28     20.44 o 
  -3   1  15     1113.33     1060.04     36.41 o 
  -2   1  15      997.56     1009.72     34.26 o 
  -1   1  15     1281.10     1289.72     39.62 o 
   0   1  15      361.12      396.96     12.42 o 
   1   1  15     4533.02     4392.98     66.20 o 
   2   1  15      408.98      626.38     19.24 o 
   3   1  15     2321.67     2173.57     24.48 o 
   4   1  15        6.29        7.94      3.95 o 
   5   1  15      440.87      401.25     10.20 o 
   6   1  15      165.57      151.26      6.90 o 
   7   1  15      158.88      147.32      6.90 o 
   8   1  15       28.63       20.37      4.30 o 
   9   1  15      343.51      341.37     10.52 o 
 -11   2  15       48.21       31.48     11.28 o 
 -10   2  15       54.54       46.66     11.66 o 
  -9   2  15       36.56        7.13      9.27 o 
  -8   2  15       78.23      105.96     14.72 o 
  -7   2  15      186.38      204.17     25.43 o 
  -6   2  15      284.55      372.48     42.29 o 
  -5   2  15      649.76      858.02     24.40 o 
  -4   2  15       40.41       17.48      6.55 o 
  -3   2  15      399.21      446.50     23.02 o 
  -2   2  15     1414.69     1564.90     46.58 o 
  -1   2  15       81.04       81.21     15.79 o 
   0   2  15     1370.74     1583.73     27.28 o 
   1   2  15       45.17       76.82      7.32 o 
   2   2  15      225.91      258.66     14.55 o 
   3   2  15      122.95      126.99      6.50 o 
   4   2  15      382.87      458.35     11.74 o 
   5   2  15      402.64      383.69     10.16 o 
   6   2  15       15.15       18.47      4.60 o 
   7   2  15        1.17        8.83      4.35 o 
   8   2  15      760.04      820.28     14.63 o 
   9   2  15       12.58       21.34      4.96 o 
 -11   3  15        4.36        8.57      9.76 o 
 -10   3  15       33.68       17.94     10.22 o 
  -9   3  15        0.33        8.63      8.36 o 
  -8   3  15       70.29       75.50     24.63 o 
  -7   3  15        3.73        0.16      6.24 o 
  -6   3  15       45.57       55.38     12.31 o 
  -5   3  15       42.30       97.95     13.12 o 
  -4   3  15       74.12       97.26     12.58 o 
  -2   3  15        1.78        8.57      5.89 o 
  -1   3  15     1668.28     1571.91     33.12 o 
   0   3  15        5.08        0.22      3.02 o 
   1   3  15       67.89       26.50     14.99 o 
   2   3  15        3.39       -2.52      3.41 o 
   3   3  15      349.61      351.74     11.23 o 
   4   3  15      284.90      295.31     13.35 o 
   5   3  15       27.93      137.77      8.40 o 
   6   3  15       13.02        7.48      4.72 o 
   7   3  15      512.74      483.94     14.24 o 
   8   3  15       10.25        6.16      5.73 o 
   9   3  15        1.46        9.79      6.10 o 
 -10   4  15       13.95       12.44      9.98 o 
  -9   4  15      145.50      159.66     16.06 o 
  -8   4  15       45.83       47.87     10.98 o 
  -7   4  15      192.77      194.34     22.49 o 
  -6   4  15      205.80      167.04     20.34 o 
  -5   4  15      882.48     1009.18     40.15 o 
  -4   4  15     3485.02     3436.58     85.66 o 
  -2   4  15      331.76      315.88     14.26 o 
  -1   4  15      701.42      754.54     28.31 o 
   0   4  15     2772.78     2949.91     50.23 o 
   1   4  15      233.62      259.01     12.60 o 
   2   4  15     1230.95     1168.85     20.84 o 
   3   4  15      440.22      418.41     12.84 o 
   4   4  15      192.67      144.74      9.52 o 
   5   4  15      141.76      137.99      8.76 o 
   6   4  15     1161.17     1103.13     20.85 o 
   7   4  15       19.05       17.48      8.96 o 
   8   4  15      815.87      800.33     19.14 o 
   9   4  15       40.19       56.28      8.14 o 
 -10   5  15       87.67      112.96     21.95 o 
  -9   5  15        9.37        5.89     12.85 o 
  -8   5  15      315.11      301.42     28.91 o 
  -7   5  15      309.12      347.46     26.23 o 
  -5   5  15      419.33      565.36     29.98 o 
  -4   5  15      446.44      537.15     19.26 o 
  -3   5  15       19.02       33.28      7.76 o 
  -2   5  15      127.93      170.21     16.02 o 
  -1   5  15     1046.23      886.65     19.55 o 
   0   5  15       44.83       21.95      4.43 o 
   1   5  15      458.12      417.25     11.93 o 
   2   5  15      311.23      305.97     10.74 o 
   3   5  15      310.74      288.75     11.15 o 
   4   5  15     1107.88     1009.26     20.97 o 
   5   5  15       11.11      175.91      9.66 o 
   6   5  15        0.82        6.78      5.06 o 
   7   5  15      319.65      317.15     16.91 o 
   8   5  15       30.99       26.23      6.59 o 
   9   5  15        3.81        0.17      9.13 o 
 -10   6  15       72.70      107.61     21.42 o 
  -9   6  15       52.50       53.54     16.06 o 
  -8   6  15      138.94      132.24     20.88 o 
  -7   6  15       66.64       41.22     14.46 o 
  -6   6  15       30.59       32.47      8.51 o 
  -5   6  15     1495.44     1604.25     37.67 o 
  -4   6  15      502.10      555.76     20.43 o 
  -3   6  15     1299.76     1061.48     22.35 o 
  -2   6  15      216.32      241.91     11.15 o 
  -1   6  15     1137.53     1148.35     23.38 o 
   0   6  15      211.82      216.07      8.89 o 
   1   6  15        0.42        1.98      3.68 o 
   2   6  15       41.15       42.69      5.74 o 
   4   6  15      591.24      482.76     14.88 o 
   5   6  15        0.39       17.29      6.03 o 
   6   6  15      144.25      148.69      9.76 o 
   7   6  15       56.78       43.03      7.19 o 
   8   6  15      198.07      209.26     12.26 o 
 -10   7  15      153.90      127.42     23.56 o 
  -9   7  15       14.17        8.03     12.85 o 
  -8   7  15      258.73      215.22     25.70 o 
  -7   7  15      317.90      289.12     20.05 o 
  -6   7  15      548.81      618.85     51.93 o 
  -5   7  15      217.58      309.67     16.46 o 
  -4   7  15     1258.80     1171.30     57.02 o 
  -3   7  15      646.56      658.58     27.15 o 
  -2   7  15      537.23      460.39     19.17 o 
  -1   7  15      717.70      676.11     22.07 o 
   0   7  15      148.39      157.33      9.09 o 
   1   7  15      420.90      339.94     11.67 o 
   2   7  15      895.55      868.29     21.74 o 
   3   7  15     1868.07     1918.47     30.80 o 
   4   7  15        2.43        4.36      5.25 o 
   5   7  15      618.93      556.62     16.78 o 
   6   7  15       96.29       81.27      7.93 o 
   7   7  15       87.55       97.58      8.82 o 
   8   7  15       43.17       53.95      8.05 o 
  -9   8  15       11.37       33.19     14.46 o 
  -8   8  15        7.55       33.97     14.72 o 
  -7   8  15        0.12       -9.37      9.37 o 
  -6   8  15       33.96       21.68      8.71 o 
  -5   8  15       44.10       89.90     11.92 o 
  -4   8  15       20.32       -2.77     11.24 o 
  -3   8  15      333.45      329.31     14.52 o 
  -2   8  15        0.22      114.57     17.13 o 
  -1   8  15      213.49      204.43     12.52 o 
   0   8  15       10.96        0.73      4.27 o 
   1   8  15       38.49       41.33      6.11 o 
   3   8  15      132.33      152.12     10.43 o 
   4   8  15       58.71       96.36      8.97 o 
   5   8  15       42.64       22.15      6.70 o 
   6   8  15        1.83        3.28      5.51 o 
   7   8  15       10.12       11.07      6.03 o 
   8   8  15       21.77       32.81      9.83 o 
  -9   9  15        8.30       15.10     17.40 o 
  -8   9  15      283.35      320.56     22.50 o 
  -7   9  15       56.76       68.44     32.12 o 
  -6   9  15        8.19        3.38      8.51 o 
  -5   9  15      214.37      187.63     16.09 o 
  -4   9  15       23.29       56.78     10.44 o 
  -3   9  15      556.61      568.96     20.60 o 
  -2   9  15      367.06      270.28     14.62 o 
  -1   9  15      785.93      774.05     20.81 o 
   0   9  15      121.60      120.18      8.67 o 
   1   9  15      679.23      633.65     16.38 o 
   2   9  15       50.98       43.35      6.62 o 
   3   9  15      873.41      901.03     20.77 o 
   4   9  15       22.02       27.15      6.79 o 
   5   9  15      472.38      514.38     17.03 o 
   6   9  15      193.25      208.76     13.55 o 
   7   9  15      112.47      108.51      9.89 o 
  -8  10  15      143.28      174.47     17.78 o 
  -7  10  15      295.62      313.57     22.33 o 
  -6  10  15      348.92      373.30     20.19 o 
  -5  10  15      367.85      419.86     21.19 o 
  -4  10  15        1.46        4.95      6.53 o 
  -3  10  15      179.68      170.77     12.53 o 
  -2  10  15      369.70      385.70     15.43 o 
  -1  10  15      221.50      156.25     12.05 o 
   0  10  15      257.79      327.34     14.20 o 
   1  10  15       46.99       29.61      7.42 o 
   2  10  15      407.14      450.23     14.91 o 
   3  10  15       89.67       87.62      9.10 o 
   4  10  15      695.02      591.77     17.79 o 
   5  10  15       19.15       37.91      7.56 o 
   6  10  15      221.85      236.06     14.43 o 
   7  10  15        1.18       -7.47      7.47 o 
  -7  11  15        3.62       -6.96     12.85 o 
  -6  11  15      157.54      183.63     26.23 o 
  -5  11  15       32.27       43.90     16.60 o 
  -4  11  15        6.95       -1.89      7.92 o 
  -3  11  15        3.09        3.07      6.32 o 
  -2  11  15       66.40       29.89      7.20 o 
  -1  11  15       10.91        9.74      7.67 o 
   0  11  15       90.13      120.23     11.13 o 
   1  11  15        8.60        0.43      5.22 o 
   2  11  15       18.15        1.05      5.59 o 
   3  11  15        2.78        3.18      5.82 o 
   4  11  15        2.84        3.03      6.18 o 
   5  11  15        9.15       31.12      7.78 o 
   6  11  15        0.18        3.75      7.93 o 
  -7  12  15      158.49      187.92     27.30 o 
  -6  12  15       78.38       78.70     20.34 o 
  -5  12  15      783.51      906.39     47.11 o 
  -4  12  15      760.74      821.84     30.64 o 
  -3  12  15      251.77      284.91     20.61 o 
  -2  12  15       12.35       16.82      8.84 o 
  -1  12  15      264.97      272.03     20.57 o 
   0  12  15       42.92       70.08     17.94 o 
   1  12  15        0.91        0.55      6.57 o 
   2  12  15       80.36       94.03     10.99 o 
   3  12  15        2.92       -3.15      6.95 o 
   4  12  15      401.22      396.75     19.44 o 
   5  12  15       25.21       10.41      7.42 o 
  -5  13  15       72.76      115.11     21.95 o 
  -4  13  15       21.10       23.31     17.40 o 
  -3  13  15      266.74      267.63     21.57 o 
  -2  13  15        6.08        8.67      9.90 o 
  -1  13  15      267.21      285.64     21.77 o 
   0  13  15        7.09       -4.18      7.75 o 
   1  13  15       17.56        5.42      6.90 o 
   2  13  15       24.90       22.31      8.33 o 
   3  13  15       47.19       68.78     10.91 o 
   4  13  15        5.66        4.31     10.58 o 
  -4  14  15       27.34       28.14     11.50 o 
  -3  14  15       72.31       86.23     14.92 o 
  -2  14  15       21.81       23.92     10.78 o 
  -1  14  15      119.25      109.47     16.86 o 
   0  14  15       47.55       53.24     17.13 o 
   1  14  15       14.35       -4.50      7.27 o 
   2  14  15       37.73       31.55      8.85 o 
   3  14  15        0.70        1.57     10.41 o 
  -2  15  15       84.59       78.16     20.88 o 
  -1  15  15      222.73      186.31     27.84 o 
   0  15  15       26.67       26.77     16.60 o 
 -11   0  16       67.38       27.30     15.53 o 
 -10   0  16       27.23       27.84     15.53 o 
  -9   0  16       98.57      127.95     20.88 o 
  -8   0  16       92.87       56.75     14.99 o 
  -7   0  16      632.81      631.21     32.66 o 
  -6   0  16      642.84      732.93     33.73 o 
  -5   0  16      231.57      205.05     20.34 o 
  -4   0  16      230.34      266.62     19.27 o 
  -3   0  16     1076.54     1692.32     48.72 o 
  -2   0  16     2946.61     2543.57     63.17 o 
  -1   0  16     2368.46     2481.47     62.64 o 
   0   0  16     2571.14     2619.72     46.87 o 
   1   0  16     1848.46     2006.50     39.78 o 
   2   0  16     1211.92      973.88     33.73 o 
   3   0  16      235.90      329.26     20.34 o 
   4   0  16     1137.88     1186.49     61.84 o 
   5   0  16      784.18      657.85     55.68 o 
   6   0  16      261.97      312.62     18.38 o 
   7   0  16      351.41      397.25     14.18 o 
   8   0  16      743.19      710.85     19.69 o 
   9   0  16       51.04       38.00      8.05 o 
 -11   1  16        4.00       -4.28      9.46 o 
 -10   1  16       12.73       21.12     17.13 o 
  -9   1  16       20.51       28.77     12.31 o 
  -8   1  16        0.29        9.87      7.75 o 
  -7   1  16      137.13      180.88     23.29 o 
  -6   1  16      147.16      138.16     19.81 o 
  -5   1  16       81.05      234.45     15.14 o 
  -4   1  16      679.12      698.90     21.19 o 
  -3   1  16      207.38      222.87     12.42 o 
  -2   1  16      668.28      806.28     31.05 o 
  -1   1  16      420.71      451.21     16.27 o 
   0   1  16       88.39       33.03      5.86 o 
   1   1  16      843.75      761.13     15.54 o 
   2   1  16      124.27      122.86      9.35 o 
   3   1  16       58.66       79.52      6.72 o 
   4   1  16        0.98        8.44      4.56 o 
   5   1  16       32.82       48.85      5.28 o 
   6   1  16        1.91       -3.65      3.65 o 
   7   1  16       43.00       80.07     11.94 o 
   8   1  16      165.87      173.02      9.89 o 
   9   1  16       71.21       74.64      6.28 o 
 -10   2  16        0.21       21.72     14.46 o 
  -9   2  16      112.66       81.04     12.48 o 
  -8   2  16       67.42       98.09     20.08 o 
  -7   2  16      100.02      113.61     16.33 o 
  -6   2  16      728.98      726.49     24.02 o 
  -5   2  16       24.97        8.38      7.23 o 
  -4   2  16      134.72      180.89     17.94 o 
  -3   2  16      840.55      688.29     20.23 o 
  -2   2  16       72.80      142.95     15.53 o 
  -1   2  16        2.86        1.87      4.75 o 
   0   2  16     1403.86     1419.94     25.83 o 
   1   2  16        0.92        6.13      4.73 o 
   2   2  16     1125.02     1129.41     19.96 o 
   3   2  16       88.76       89.54      5.70 o 
   4   2  16      102.34      102.91      6.33 o 
   5   2  16      682.03      586.79     12.59 o 
   6   2  16      949.62      940.97     16.80 o 
   7   2  16        7.82        8.33      4.67 o 
   8   2  16      188.66      183.53     11.29 o 
   9   2  16       15.08       14.98      6.43 o 
 -10   3  16      184.41      175.12     17.60 o 
  -9   3  16      218.43      223.56     18.93 o 
  -8   3  16       51.27       44.70     10.41 o 
  -7   3  16      609.33      687.48     44.17 o 
  -6   3  16      144.98      196.65     30.78 o 
  -5   3  16      390.78      318.25     15.47 o 
  -4   3  16      677.82      720.40     21.71 o 
  -3   3  16     1606.74     1609.34     49.79 o 
  -2   3  16        3.57       -2.51      4.63 o 
  -1   3  16     2183.01     2127.03     41.64 o 
   0   3  16       73.57      105.27     15.10 o 
   1   3  16     3264.67     2970.73     44.34 o 
   2   3  16      196.18      229.51     10.15 o 
   3   3  16     2168.23     2151.83     37.71 o 
   4   3  16       11.78        9.06      4.21 o 
   5   3  16      360.16      350.86     11.54 o 
   6   3  16       41.22       36.00      6.06 o 
   7   3  16     1280.78     1270.62     23.48 o 
   8   3  16       42.66       53.02      7.40 o 
   9   3  16      211.22      223.05     15.88 o 
 -10   4  16        1.21        8.05      9.65 o 
  -9   4  16        8.72       -8.30      8.30 o 
  -8   4  16        4.53      120.99     20.34 o 
  -7   4  16        3.56       13.92     11.24 o 
  -6   4  16        0.50       21.42     10.71 o 
  -5   4  16      141.87      211.47     22.49 o 
  -4   4  16      259.77      292.32     20.88 o 
  -3   4  16       90.72      137.06     16.60 o 
  -1   4  16      531.10      501.81     29.18 o 
   0   4  16       45.08       88.89      8.49 o 
   1   4  16      192.54      209.82     10.10 o 
   3   4  16      638.33      601.11     15.58 o 
   4   4  16       17.18       32.14      5.32 o 
   5   4  16      165.55      198.60     11.45 o 
   6   4  16       37.47       38.52      6.36 o 
   7   4  16       28.47       36.45      9.10 o 
   8   4  16        0.99       69.13      7.99 o 
   9   4  16        2.65        2.77      6.87 o 
 -10   5  16       85.33       57.82     17.67 o 
  -9   5  16      300.97      283.75     29.45 o 
  -8   5  16       76.52       97.44     19.27 o 
  -7   5  16       17.46       17.67     11.24 o 
  -6   5  16     1145.13     1100.73     45.51 o 
  -5   5  16     1711.64     1583.11     53.54 o 
  -4   5  16      969.15      844.82     35.87 o 
  -3   5  16      833.79      877.48     35.87 o 
  -2   5  16      296.85      289.00     11.29 o 
  -1   5  16     1325.72     1162.26     23.22 o 
   0   5  16       71.18       66.06      6.20 o 
   1   5  16     1523.39     1337.83     22.73 o 
   2   5  16       32.12       51.78      6.30 o 
   3   5  16      331.28      345.83     12.39 o 
   4   5  16      117.47      124.28     13.39 o 
   5   5  16       50.27       69.10      9.42 o 
   6   5  16       10.12        3.09      4.86 o 
   7   5  16      483.18      515.61     15.46 o 
   8   5  16        8.52       23.08      6.57 o 
 -10   6  16        0.79       34.26     16.60 o 
  -9   6  16      139.34       94.23     19.27 o 
  -8   6  16       32.52       33.19     14.46 o 
  -7   6  16      248.57      241.99     26.77 o 
  -6   6  16      512.40      440.08     29.98 o 
  -5   6  16      862.44      678.32     34.80 o 
  -4   6  16      568.33      445.99     18.36 o 
  -3   6  16      211.51      167.30     31.05 o 
  -2   6  16      318.58      253.39     11.10 o 
  -1   6  16       10.47       28.13      5.86 o 
   0   6  16      254.59      274.54     10.51 o 
   1   6  16       22.00       28.28      5.34 o 
   2   6  16      585.21      600.95     15.54 o 
   3   6  16      362.31      379.14     13.29 o 
   4   6  16      268.18      263.01     13.11 o 
   5   6  16      198.43      221.08     14.89 o 
   6   6  16       62.66       55.46      7.57 o 
   7   6  16       12.25       21.81      6.31 o 
   8   6  16      198.65      209.41     13.18 o 
  -9   7  16       34.46       36.94     15.53 o 
  -8   7  16       17.92       -4.28     11.78 o 
  -7   7  16       28.34       37.48     13.92 o 
  -6   7  16       34.83       74.42     16.60 o 
  -5   7  16      280.20      226.16     16.84 o 
  -4   7  16        0.41        2.63      6.24 o 
  -3   7  16      170.28      162.04     11.22 o 
  -2   7  16      799.62      976.40     22.34 o 
  -1   7  16        6.80       10.50      4.93 o 
   0   7  16        0.04        8.04      4.22 o 
   1   7  16        2.89       11.67      4.72 o 
   2   7  16      208.91      177.75     10.77 o 
   3   7  16        5.76        7.39      5.27 o 
   4   7  16        0.48        1.81      4.88 o 
   5   7  16       49.59       98.83      9.42 o 
   6   7  16      152.06      129.34      9.61 o 
   7   7  16       18.07       23.10      6.85 o 
   8   7  16        6.57        2.98      9.77 o 
  -9   8  16      126.22      136.52     23.56 o 
  -8   8  16       56.51       55.14     16.60 o 
  -7   8  16      137.45      136.95     17.67 o 
  -6   8  16      447.26      451.87     21.19 o 
  -5   8  16       41.76       49.70     20.88 o 
  -4   8  16      268.05      322.30     18.60 o 
  -3   8  16       94.43       89.77      9.11 o 
  -2   8  16     1069.98     1291.87     27.30 o 
  -1   8  16      432.90      439.58     15.41 o 
   0   8  16      813.84      945.48     19.43 o 
   1   8  16      306.38      296.47     12.34 o 
   2   8  16     1108.77     1078.47     22.19 o 
   3   8  16        2.20        4.70      5.50 o 
   4   8  16     1167.12     1001.88     22.77 o 
   5   8  16        5.84       30.78      7.39 o 
   6   8  16      253.95      297.42     13.78 o 
   7   8  16        0.62        4.13      5.79 o 
  -8   9  16       27.16       25.32     23.29 o 
  -7   9  16      370.88      362.65     20.61 o 
  -6   9  16        5.48        7.93      9.90 o 
  -5   9  16       56.41      189.41     16.44 o 
  -4   9  16      146.93      107.77     12.85 o 
  -3   9  16      297.45      376.37     15.45 o 
  -2   9  16        1.69        4.82      5.35 o 
  -1   9  16       66.89       91.67      9.46 o 
   0   9  16        9.07       -1.02      5.25 o 
   1   9  16      687.67      721.80     19.13 o 
   2   9  16      118.92      103.98      8.87 o 
   3   9  16      539.05      565.15     16.70 o 
   4   9  16        5.03        3.90      5.80 o 
   5   9  16      114.00      195.61     13.62 o 
   6   9  16        0.72        0.85      6.31 o 
   7   9  16       27.45       45.53      8.82 o 
  -8  10  16       37.17       54.53     13.02 o 
  -7  10  16       93.34       95.63     18.47 o 
  -6  10  16       16.87       23.30      9.37 o 
  -5  10  16      100.59      170.02     28.91 o 
  -4  10  16      406.29      437.98     21.19 o 
  -3  10  16       10.15       23.54      7.49 o 
  -2  10  16      106.96      129.89     10.92 o 
  -1  10  16       15.41       17.58      6.71 o 
   0  10  16      118.98      132.46     11.31 o 
   1  10  16       14.21       15.24      5.86 o 
   2  10  16      170.70      152.99     11.44 o 
   3  10  16       22.10       19.79      6.66 o 
   4  10  16      226.66      242.12     14.12 o 
   5  10  16        0.69        2.38      6.27 o 
   6  10  16      119.13      116.36     11.24 o 
  -7  11  16      182.00      197.02     27.84 o 
  -6  11  16      450.49      431.51     33.73 o 
  -5  11  16      215.49      234.51     19.11 o 
  -4  11  16      297.35      276.64     16.48 o 
  -3  11  16      266.66      274.11     15.99 o 
  -2  11  16      247.61      259.44     15.52 o 
  -1  11  16      152.46      133.33     11.72 o 
   0  11  16       15.96       24.74      7.07 o 
   1  11  16       16.16        9.46      7.11 o 
   2  11  16       22.93        7.33      5.82 o 
   3  11  16      456.22      504.08     16.82 o 
   4  11  16        0.05       -2.64      6.00 o 
   5  11  16      502.42      511.65     18.06 o 
   6  11  16        0.11       -4.27      8.12 o 
  -6  12  16        0.41       -3.21     13.38 o 
  -5  12  16        0.04       33.19     14.99 o 
  -4  12  16       36.52       35.47     14.46 o 
  -3  12  16       63.35       51.94     11.16 o 
  -2  12  16      203.79      225.72     29.71 o 
  -1  12  16       24.04        8.27      8.36 o 
   0  12  16       10.80       17.67      9.09 o 
   1  12  16       16.87       18.96      9.41 o 
   2  12  16        1.47       -1.46      6.43 o 
   3  12  16       10.60       21.56      7.33 o 
   4  12  16       59.36       58.09      9.20 o 
   5  12  16       14.85       16.95      8.88 o 
  -5  13  16      183.14      116.71     23.02 o 
  -4  13  16      127.79       98.36     15.14 o 
  -3  13  16      141.00      159.55     21.42 o 
  -2  13  16       84.95       81.49     14.99 o 
  -1  13  16      106.56       76.79     13.25 o 
   0  13  16       60.11       60.55     13.92 o 
   1  13  16       52.10       38.47      8.82 o 
   2  13  16       25.00       23.12     11.21 o 
   3  13  16       89.39       78.96     11.57 o 
   4  13  16        2.67       -9.65      9.65 o 
  -4  14  16      130.11      130.10     24.63 o 
  -3  14  16       30.97       45.40     12.58 o 
  -2  14  16      285.26      256.82     21.37 o 
  -1  14  16       25.85       32.59     11.28 o 
   0  14  16      103.15       95.02     16.86 o 
   1  14  16       40.60       27.90     11.12 o 
   2  14  16      135.31      128.06     23.02 o 
 -10   1  17      126.07      127.97     15.89 o 
  -9   1  17       24.62       35.98     10.96 o 
  -8   1  17      147.36      166.19     15.47 o 
  -7   1  17      565.40      536.56     21.95 o 
  -6   1  17       82.35       96.05     11.50 o 
  -5   1  17      664.98      721.78     22.88 o 
  -4   1  17       37.46       67.65      9.06 o 
  -3   1  17      781.04      983.04     59.16 o 
  -2   1  17      466.18      469.48     16.27 o 
  -1   1  17     3167.64     2704.44     34.37 o 
   0   1  17       10.36       15.14      4.38 o 
   1   1  17     2962.18     2284.96     31.31 o 
   2   1  17      365.23      343.00     13.32 o 
   3   1  17     1799.22     1701.29     28.98 o 
   4   1  17      311.25      287.27     11.58 o 
   5   1  17       27.71       74.38      7.57 o 
   6   1  17       27.96       25.19      6.57 o 
   7   1  17      401.18      412.60     12.96 o 
   8   1  17      114.20       97.51      8.13 o 
   9   1  17       86.97      115.28      8.98 o 
 -10   2  17       40.38       42.47     13.12 o 
  -9   2  17       71.92       72.55     13.06 o 
  -8   2  17      220.65      257.26     18.74 o 
  -7   2  17       30.99       24.27      8.13 o 
  -6   2  17       53.43       87.17     11.54 o 
  -5   2  17      437.68      436.32     17.96 o 
  -4   2  17     1205.30     1114.40     28.19 o 
  -3   2  17      176.78      186.33     17.13 o 
  -2   2  17     1354.45     1215.97     27.78 o 
  -1   2  17      186.16      223.28     20.61 o 
   0   2  17      586.24      525.52     15.19 o 
   1   2  17       86.12      111.98      9.74 o 
   2   2  17     1607.04     1690.15     26.20 o 
   3   2  17      976.24      932.11     18.90 o 
   4   2  17      332.53      308.20     12.25 o 
   5   2  17       18.64       14.87      4.62 o 
   6   2  17      138.44      162.07      9.72 o 
   7   2  17       33.92       52.44      9.31 o 
   8   2  17      434.53      506.67     17.38 o 
   9   2  17        0.09       -4.81      9.06 o 
 -10   3  17       49.59       27.92     11.05 o 
  -9   3  17        7.53       11.40      9.22 o 
  -8   3  17        2.33        7.73      8.51 o 
  -7   3  17        0.18        1.66      7.46 o 
  -6   3  17        5.22        4.02      6.44 o 
  -5   3  17      891.86     1056.21     28.49 o 
  -4   3  17       91.04       57.82     12.85 o 
  -3   3  17       95.93      109.75     15.53 o 
  -2   3  17      116.59      145.09     17.13 o 
  -1   3  17      281.25      246.49     14.46 o 
   0   3  17       71.18       88.27      8.72 o 
   2   3  17      920.23      768.07     19.96 o 
   3   3  17       26.84       22.87      7.10 o 
   4   3  17      166.26      113.66      8.42 o 
   5   3  17      115.93      204.45     10.27 o 
   6   3  17        4.50        2.20      4.71 o 
   7   3  17      228.32      301.86     16.28 o 
   8   3  17        0.05       -0.71      5.29 o 
 -10   4  17       63.80       95.83     19.81 o 
  -9   4  17       52.28       63.17     17.13 o 
  -8   4  17      558.57      573.39     35.87 o 
  -7   4  17       67.26       53.00     14.99 o 
  -6   4  17     1159.17     1125.36     45.51 o 
  -5   4  17      310.55      260.19     25.16 o 
  -4   4  17      865.00      921.38     38.01 o 
  -3   4  17      483.25      498.97     26.77 o 
  -2   4  17      811.63      928.18     25.36 o 
  -1   4  17      141.12      174.10     14.19 o 
   0   4  17     1975.21     2112.13     35.00 o 
   1   4  17       17.66       35.98      6.50 o 
   2   4  17      809.26      788.36     17.48 o 
   3   4  17       14.14       15.37      5.00 o 
   4   4  17       56.09       47.79      9.78 o 
   5   4  17       51.88       42.37      6.01 o 
   6   4  17     1692.97     1673.95     27.27 o 
   7   4  17       55.35       52.40      7.46 o 
   8   4  17      324.23      319.20     17.09 o 
 -10   5  17       32.04       28.91     16.60 o 
  -9   5  17        3.27        9.64     12.85 o 
  -8   5  17       67.66       69.06     17.67 o 
  -7   5  17      109.39       75.49     16.60 o 
  -6   5  17       22.34       27.30     12.85 o 
  -5   5  17      957.54     1050.94     43.37 o 
  -4   5  17       49.65       61.57     14.46 o 
  -3   5  17       61.21      116.71     16.60 o 
  -2   5  17      196.63      239.86     15.52 o 
  -1   5  17      543.51      551.90     20.05 o 
   0   5  17       15.53       24.09      4.72 o 
   1   5  17      167.35      191.84     10.22 o 
   2   5  17      284.02      329.13     11.79 o 
   3   5  17      191.15      155.49     10.07 o 
   4   5  17      313.80      262.41     12.92 o 
   5   5  17       30.48       25.47      5.57 o 
   6   5  17      164.19      154.62     11.34 o 
   7   5  17       56.58       72.70      8.58 o 
   8   5  17       19.10       13.83      6.38 o 
  -9   6  17       11.40       11.78     13.38 o 
  -8   6  17      160.01      206.65     26.23 o 
  -7   6  17       65.46       69.06     17.67 o 
  -6   6  17       63.26      127.95     20.34 o 
  -5   6  17      520.30      631.21     33.73 o 
  -4   6  17        9.69       11.24     10.17 o 
  -3   6  17     1213.14     1283.83     46.04 o 
  -2   6  17       50.31       79.20     22.22 o 
  -1   6  17       17.47       21.93      5.73 o 
   0   6  17      231.56      236.43     13.06 o 
   1   6  17       70.78       99.19      8.17 o 
   2   6  17      507.94      478.11     14.14 o 
   3   6  17      317.53      315.92     12.38 o 
   4   6  17      397.19      427.95     14.58 o 
   5   6  17        0.13       11.12      5.30 o 
   6   6  17       30.71       36.72      6.69 o 
   7   6  17        3.60        4.20      5.43 o 
   8   6  17      121.13      159.14     11.44 o 
  -9   7  17       16.94        5.35     12.31 o 
  -8   7  17       97.02      126.88     22.49 o 
  -7   7  17      239.00      269.83     28.91 o 
  -6   7  17      100.17      153.65     21.42 o 
  -5   7  17      281.90      433.65     29.45 o 
  -4   7  17       10.26        6.42      9.10 o 
  -3   7  17     1003.60     1337.14     33.69 o 
  -2   7  17      127.30      136.27     10.50 o 
  -1   7  17     1280.14     1185.56     25.51 o 
   0   7  17        0.73        1.82      5.14 o 
   1   7  17      792.99      694.66     16.97 o 
   2   7  17       68.53       90.20      7.97 o 
   3   7  17     1173.20     1135.28     23.35 o 
   4   7  17      202.06      164.98     11.17 o 
   5   7  17      203.15      207.00     12.80 o 
   6   7  17        0.29        6.26      5.58 o 
   7   7  17      340.07      326.88     14.87 o 
  -9   8  17        1.86        2.68     13.92 o 
  -8   8  17        2.02        5.35     12.85 o 
  -7   8  17       36.01       22.49     13.92 o 
  -6   8  17       21.52        3.75     10.71 o 
  -5   8  17       64.95       69.32     11.54 o 
  -4   8  17      288.98      266.71     18.12 o 
  -3   8  17       13.00       31.46      6.71 o 
  -2   8  17        8.44       79.24     15.53 o 
  -1   8  17      233.99      246.74     20.80 o 
   0   8  17       17.01       57.57      8.09 o 
   1   8  17      269.29      295.26     12.52 o 
   2   8  17       53.85      100.12      8.72 o 
   3   8  17      227.90      233.07     12.60 o 
   4   8  17       57.68       77.39      8.73 o 
   5   8  17      137.07      151.34     14.91 o 
   6   8  17        0.25       -2.19      5.33 o 
   7   8  17        8.34       16.20      6.38 o 
  -8   9  17       49.51       33.19     15.53 o 
  -7   9  17       97.78       99.58     19.27 o 
  -6   9  17       15.69       21.90      9.27 o 
  -5   9  17      673.79      604.26     24.57 o 
  -4   9  17        9.87       14.81      8.83 o 
  -3   9  17      824.76      827.21     22.35 o 
  -2   9  17      114.31      183.23     12.62 o 
  -1   9  17      620.83      500.69     17.38 o 
   0   9  17       59.82       82.94      9.23 o 
   1   9  17      403.22      354.36     12.95 o 
   2   9  17       15.42       24.14      5.96 o 
   3   9  17      507.91      615.74     24.81 o 
   4   9  17        0.03        0.74      5.75 o 
   5   9  17      549.29      553.52     27.22 o 
   6   9  17        8.99       -5.39     10.12 o 
  -8  10  17      261.32      268.76     31.05 o 
  -7  10  17        1.55        3.33     15.26 o 
  -6  10  17       26.22       26.18     12.05 o 
  -5  10  17      180.56      231.68     18.74 o 
  -4  10  17      372.63      387.73     34.80 o 
  -3  10  17      106.51      131.93     12.00 o 
  -2  10  17      584.10      583.90     19.12 o 
  -1  10  17       94.50      126.39     11.23 o 
   0  10  17       28.90       35.87      7.57 o 
   1  10  17       38.91       32.89      6.87 o 
   2  10  17      381.94      338.66     21.64 o 
   3  10  17       36.01       15.62      6.61 o 
   4  10  17      489.27      406.83     20.94 o 
   5  10  17        2.52        5.95      7.73 o 
   6  10  17      100.68       92.90     10.65 o 
  -7  11  17       15.20       29.40     13.12 o 
  -6  11  17      129.21      106.06     15.79 o 
  -5  11  17      185.80      257.04     19.69 o 
  -4  11  17       82.17       95.05     20.08 o 
  -3  11  17        7.40        6.18     10.54 o 
  -2  11  17        9.29        6.24      6.33 o 
  -1  11  17        3.74        6.89      6.37 o 
   0  11  17       16.79       16.92      6.67 o 
   1  11  17        0.04       -4.95      4.95 o 
   2  11  17       87.63       85.08      9.10 o 
   3  11  17       18.83       20.51      7.96 o 
   4  11  17       22.17       14.82      6.85 o 
   5  11  17       29.59       37.12      7.98 o 
  -6  12  17      290.83      303.02     33.19 o 
  -5  12  17      223.69      208.80     27.84 o 
  -4  12  17      332.29      434.11     26.77 o 
  -3  12  17       58.69       53.17     14.19 o 
  -2  12  17      153.62      186.37     25.97 o 
  -1  12  17        8.31        7.79      8.36 o 
   0  12  17       57.97       69.79      9.57 o 
   1  12  17        0.05       -5.88      5.88 o 
   2  12  17      221.76      206.49     13.33 o 
   3  12  17       27.73       14.20      7.26 o 
   4  12  17      203.75      220.44     14.36 o 
  -5  13  17      180.41      207.73     28.91 o 
  -4  13  17        9.60       11.51     10.22 o 
  -3  13  17      303.42      274.08     21.75 o 
  -2  13  17        0.51        1.15      8.51 o 
  -1  13  17      140.44       91.56     13.87 o 
   0  13  17        4.33       -7.84      7.84 o 
   1  13  17       28.42       18.63     10.98 o 
   2  13  17        2.96       -1.79      7.72 o 
   3  13  17       95.85      111.76     24.89 o 
  -3  14  17       82.35       99.04     22.49 o 
  -2  14  17       75.35       94.08     14.54 o 
  -1  14  17       10.54        2.54      9.37 o 
   0  14  17       41.12       47.50     12.85 o 
   1  14  17        4.15       -2.14     13.92 o 
 -10   0  18       54.89      111.89     21.95 o 
  -9   0  18      173.80      219.50     26.23 o 
  -8   0  18       21.76       15.53     12.31 o 
  -7   0  18      169.37       66.92     15.53 o 
  -6   0  18      354.35      391.89     25.70 o 
  -5   0  18       13.73       14.99     10.17 o 
  -4   0  18      937.68      939.05     36.41 o 
  -3   0  18     1135.60      932.09     35.33 o 
  -2   0  18      504.29      383.86     21.95 o 
  -1   0  18      538.63      399.18     16.46 o 
   0   0  18     3177.91     3386.70     64.24 o 
   1   0  18       30.22       59.45      9.22 o 
   2   0  18     1161.33     1265.96     50.06 o 
   3   0  18     1810.20     2037.25     52.73 o 
   4   0  18      264.62      278.44     18.51 o 
   5   0  18      517.11      471.16     20.50 o 
   6   0  18      606.75      650.33     25.00 o 
   7   0  18      386.05      349.72     22.94 o 
   8   0  18      150.44      139.51     16.46 o 
 -10   1  18        9.76       47.90     11.92 o 
  -9   1  18       39.77       50.46     11.50 o 
  -8   1  18        0.11       32.48     14.99 o 
  -7   1  18       18.47       32.20      8.71 o 
  -6   1  18      102.50      105.55     12.26 o 
  -5   1  18       48.33      102.99     11.34 o 
  -4   1  18        5.23        1.85      5.79 o 
  -3   1  18      443.00      462.04     17.40 o 
  -2   1  18        0.40       16.60      5.30 o 
  -1   1  18      529.05      507.15     14.73 o 
   0   1  18      240.49      203.11     10.13 o 
   1   1  18      274.17      331.80     12.90 o 
   2   1  18        2.88       16.34      5.02 o 
   3   1  18      741.43      771.35     17.46 o 
   4   1  18     1389.39     1305.97     31.37 o 
   5   1  18      237.01      250.55     12.66 o 
   6   1  18       40.29       73.73     10.54 o 
   7   1  18      197.54      183.76     12.28 o 
   8   1  18       14.58       30.55      7.77 o 
 -10   2  18        6.30       20.38     13.92 o 
  -9   2  18      152.25      136.71     27.30 o 
  -8   2  18       23.59       36.24     16.06 o 
  -7   2  18        5.01       17.47      8.23 o 
  -6   2  18      405.40      439.77     22.49 o 
  -5   2  18      114.93      214.75     15.47 o 
  -4   2  18      139.49      148.67     15.53 o 
  -3   2  18       88.16       59.06     12.05 o 
  -2   2  18     1534.43     1509.83     32.71 o 
  -1   2  18        2.61        4.88      6.30 o 
   0   2  18      929.30      961.77     18.85 o 
   1   2  18      159.74      158.26     10.76 o 
   2   2  18      636.29      656.25     18.72 o 
   3   2  18      360.56      559.84     17.94 o 
   4   2  18      379.51      359.38     15.27 o 
   5   2  18       34.65       48.48      8.11 o 
   6   2  18      308.56      352.09     31.34 o 
   7   2  18        3.32        2.66      7.95 o 
   8   2  18       76.65       88.45     10.21 o 
 -10   3  18      119.00       89.24     14.57 o 
  -9   3  18      335.60      342.16     22.50 o 
  -8   3  18        2.84        3.73      8.99 o 
  -7   3  18      864.43      954.59     44.44 o 
  -6   3  18       89.19       88.78     11.72 o 
  -5   3  18      535.78      464.71     27.84 o 
  -4   3  18       24.01       23.56     10.71 o 
  -3   3  18     2274.27     2338.52     65.32 o 
  -2   3  18       56.94       94.23     13.92 o 
  -1   3  18     3323.96     2890.38     56.21 o 
   0   3  18       31.99       41.17      6.69 o 
   1   3  18     2792.07     2442.55     39.82 o 
   2   3  18       79.64      104.57      9.77 o 
   3   3  18        6.81      134.91     17.13 o 
   4   3  18       98.40       84.09     14.38 o 
   5   3  18      564.83      553.90     19.22 o 
   6   3  18      119.24      148.17     10.40 o 
   7   3  18      610.41      667.68     20.83 o 
   8   3  18      132.27      152.84     10.94 o 
 -10   4  18        1.41      -10.17     10.17 o 
  -9   4  18       27.55       26.77     13.92 o 
  -8   4  18       53.30      163.29     23.02 o 
  -7   4  18       68.73       78.16     17.13 o 
  -6   4  18       38.07       35.33     12.85 o 
  -5   4  18       33.80       55.68     13.38 o 
  -4   4  18       16.38        9.10     10.17 o 
  -1   4  18      317.40      268.29     14.76 o 
   0   4  18       48.73       67.16     12.80 o 
   1   4  18      143.29      146.64     11.01 o 
   2   4  18        7.20       39.08      8.99 o 
   3   4  18      450.53      415.57     17.26 o 
   4   4  18        4.72       -0.50      4.10 o 
   5   4  18       46.85       27.91      5.91 o 
   6   4  18       27.79       45.04      6.86 o 
   7   4  18        5.69       11.91      6.06 o 
   8   4  18        5.14       42.68      7.50 o 
  -9   5  18      151.39      135.99     23.56 o 
  -8   5  18       34.61       42.29     15.53 o 
  -7   5  18      511.90      508.07     32.66 o 
  -6   5  18       59.42       76.56     16.60 o 
  -5   5  18      995.50     1160.16     46.04 o 
  -4   5  18     1320.34     1341.65     48.72 o 
  -3   5  18      645.11      570.17     29.98 o 
  -2   5  18      254.67      263.83     15.68 o 
  -1   5  18      681.86      593.89     21.57 o 
   0   5  18        1.17        6.77      4.89 o 
   1   5  18      934.85      822.26     21.24 o 
   2   5  18      255.07      345.25     14.36 o 
   3   5  18      187.69      191.13     10.99 o 
   4   5  18      466.67      461.57     14.87 o 
   5   5  18      111.22      142.54     11.69 o 
   6   5  18       44.02       38.99      8.40 o 
   7   5  18      355.75      395.33     15.10 o 
   8   5  18       69.10       65.93      8.44 o 
  -9   6  18       43.60       22.49     15.53 o 
  -8   6  18        5.56       -1.61     11.78 o 
  -7   6  18      239.56      207.73     26.23 o 
  -6   6  18      213.74      224.86     25.70 o 
  -5   6  18      152.95      159.54     21.42 o 
  -4   6  18      273.79      276.25     26.23 o 
  -3   6  18      165.53      180.42     20.88 o 
  -2   6  18      713.23      670.66     29.45 o 
  -1   6  18       32.17       17.87      7.98 o 
   0   6  18      293.61      405.15     18.16 o 
   1   6  18       70.45       81.92      7.74 o 
   2   6  18      834.27      777.91     19.01 o 
   3   6  18        2.66       68.93      8.51 o 
   4   6  18      133.12      117.59      9.57 o 
   5   6  18      242.98      308.40     13.36 o 
   6   6  18      323.60      357.01     13.74 o 
   7   6  18       71.83       62.83      8.11 o 
  -9   7  18       30.01       36.41     15.53 o 
  -8   7  18        0.66       -1.07     12.31 o 
  -7   7  18       68.89       82.98     19.27 o 
  -6   7  18       21.95       -1.61     11.78 o 
  -5   7  18       80.69      223.79     24.63 o 
  -4   7  18        3.27        4.28     10.71 o 
  -3   7  18       39.86       11.24     10.17 o 
  -2   7  18      423.90      456.69     19.49 o 
  -1   7  18        0.22       17.11      5.82 o 
   0   7  18      104.61       90.43      9.20 o 
   1   7  18        4.16       16.62      5.54 o 
   2   7  18      538.18      526.18     15.63 o 
   3   7  18        6.92        3.10      5.35 o 
   4   7  18        0.33        3.39      5.52 o 
   5   7  18        6.03       22.16      9.83 o 
   6   7  18       41.13       41.48      7.11 o 
   7   7  18       22.50       21.63      6.84 o 
  -8   8  18       77.11       70.67     18.20 o 
  -7   8  18       10.36       -9.64      9.64 o 
  -6   8  18      347.34      318.01     31.05 o 
  -5   8  18        3.40       12.31     12.31 o 
  -4   8  18     1250.61     1118.40     46.04 o 
  -3   8  18       30.42       66.08     10.71 o 
  -2   8  18      695.14      539.77     21.43 o 
  -1   8  18      121.67      106.62     13.52 o 
   0   8  18      949.83      900.94     23.13 o 
   1   8  18       57.44       26.57      6.18 o 
   2   8  18      737.17      585.17     16.49 o 
   3   8  18       82.08       82.20      8.56 o 
   4   8  18      457.89      517.51     16.79 o 
   5   8  18        0.50        6.01      6.18 o 
   6   8  18      196.61      170.10     11.38 o 
   7   8  18      100.67      110.37     21.42 o 
  -8   9  18        1.51        1.61     13.92 o 
  -7   9  18       42.05       49.79     17.13 o 
  -6   9  18       24.55       15.53     12.85 o 
  -5   9  18      197.29      267.15     27.84 o 
  -4   9  18        6.83       11.58     11.51 o 
  -3   9  18      619.77      618.97     31.28 o 
  -2   9  18       84.28       83.90      9.44 o 
  -1   9  18       71.38       54.63      8.17 o 
   0   9  18       59.73       65.59      8.97 o 
   1   9  18      289.25      261.24     13.15 o 
   2   9  18       96.58      104.84      9.60 o 
   3   9  18      316.81      296.74     14.91 o 
   4   9  18       44.71       45.61      8.05 o 
   5   9  18       41.25       91.78     10.12 o 
   6   9  18       31.79       27.65      7.62 o 
  -7  10  18      160.34      152.05     23.56 o 
  -6  10  18      273.11      319.33     22.52 o 
  -5  10  18       51.86       44.60     11.16 o 
  -4  10  18      162.04      173.66     26.50 o 
  -3  10  18       30.73       20.27      7.28 o 
  -2  10  18      377.23      395.17     16.46 o 
  -1  10  18        5.08        3.17      6.33 o 
   0  10  18       55.42       66.63      9.15 o 
   1  10  18       34.28       40.95      9.58 o 
   2  10  18       12.47       22.15      6.41 o 
   3  10  18        7.44       11.48      8.03 o 
   4  10  18      216.70      193.85     13.11 o 
   5  10  18       26.71       31.86      7.72 o 
  -6  11  18       76.70       77.13     14.33 o 
  -5  11  18      182.64      160.91     19.54 o 
  -4  11  18       47.42       46.04     11.36 o 
  -3  11  18      647.53      622.84     21.08 o 
  -2  11  18       11.79        8.91      6.50 o 
  -1  11  18       77.79       37.40      7.92 o 
   0  11  18        2.88       11.48      6.68 o 
   1  11  18      120.11      120.37     12.51 o 
   2  11  18       61.05       53.32      8.52 o 
   3  11  18      507.89      553.36     18.09 o 
   4  11  18       52.91       49.50      8.81 o 
   5  11  18      172.51      183.52     16.14 o 
  -5  12  18        2.91       12.31     13.92 o 
  -4  12  18       87.94       96.90     20.34 o 
  -3  12  18        4.07       15.73     16.06 o 
  -2  12  18       47.51       62.74      9.91 o 
  -1  12  18        2.96        3.62      6.64 o 
   0  12  18       39.15       39.93      8.56 o 
   1  12  18        0.11       -4.64      5.83 o 
   2  12  18       15.23       15.90      7.04 o 
   3  12  18        1.06       -4.93      6.34 o 
   4  12  18        6.72        1.43      8.26 o 
  -4  13  18       65.26       88.34     20.34 o 
  -3  13  18       93.66       98.97     15.09 o 
  -2  13  18       35.37       39.10     20.08 o 
  -1  13  18       41.03       56.45     12.68 o 
   0  13  18       38.22       50.87     17.13 o 
   1  13  18       44.33       24.51     10.55 o 
   2  13  18        7.67       -0.02      9.44 o 
 -10   1  19      360.53      340.96     23.81 o 
  -9   1  19      168.62      153.76     16.84 o 
  -8   1  19      263.11      258.79     19.74 o 
  -7   1  19        8.51       11.59      8.13 o 
  -6   1  19        0.64       -5.98      6.30 o 
  -5   1  19      141.28      161.68     14.37 o 
  -4   1  19      449.30      367.37     16.84 o 
  -3   1  19     1088.57     1200.26     29.70 o 
  -2   1  19        2.15        3.64      5.53 o 
  -1   1  19     2467.59     2182.54     35.42 o 
   0   1  19       56.58       50.75      6.32 o 
   1   1  19     2568.94     2517.18     34.78 o 
   2   1  19      295.83      279.69     11.59 o 
   3   1  19        3.91       87.24     21.32 o 
   4   1  19       10.55       12.70      5.21 o 
   5   1  19      314.93      304.43     13.03 o 
   6   1  19      467.25      486.45     15.97 o 
   7   1  19      155.63      160.65     20.63 o 
   8   1  19       99.29      104.99     10.65 o 
 -10   2  19       65.10       88.08     14.57 o 
  -9   2  19       17.21       39.13     16.06 o 
  -8   2  19      498.80      699.03     26.64 o 
  -7   2  19        7.83       -0.91      7.32 o 
  -6   2  19       80.72       75.22     11.16 o 
  -5   2  19      163.71      267.33     21.68 o 
  -4   2  19      120.10      135.92     20.08 o 
  -2   2  19     1155.92     1166.46     28.65 o 
  -1   2  19      418.31      404.54     18.74 o 
   0   2  19     1440.15     1660.36     30.78 o 
   1   2  19      113.52      114.60     10.08 o 
   2   2  19     2455.97     2478.62     41.70 o 
   3   2  19       60.79       35.39      7.81 o 
   4   2  19       34.11       42.52      8.11 o 
   5   2  19       33.82       58.14      9.02 o 
   6   2  19       43.50       49.64      9.37 o 
   7   2  19      199.05      151.80     13.59 o 
   8   2  19      133.26      128.13     19.85 o 
 -10   3  19       21.27       38.06     11.54 o 
  -9   3  19        4.14       15.93      9.77 o 
  -8   3  19       42.67       70.86     13.06 o 
  -7   3  19      263.50      343.18     32.12 o 
  -6   3  19       79.19       85.12     17.67 o 
  -5   3  19       91.39      113.50     18.74 o 
  -4   3  19       43.18       28.91     10.71 o 
  -3   3  19       51.71        8.03      8.57 o 
  -2   3  19       60.73       93.69     14.99 o 
  -1   3  19      732.87      731.09     24.02 o 
   0   3  19        0.25       -1.85      5.19 o 
   1   3  19       52.53       48.86     18.58 o 
   2   3  19       27.39       40.46     14.69 o 
   3   3  19       45.17       68.04      8.85 o 
   4   3  19        0.08       -5.47      5.47 o 
   5   3  19       56.12      151.27     21.52 o 
   6   3  19        8.65        9.71      7.28 o 
   7   3  19      156.35      146.71     20.45 o 
   8   3  19       22.29       32.51      9.59 o 
  -9   4  19       52.59       14.99     14.46 o 
  -8   4  19      597.28      606.58     36.94 o 
  -7   4  19        4.85        6.96     12.31 o 
  -6   4  19     1176.26     1104.48     47.11 o 
  -5   4  19       14.49       73.88     15.53 o 
  -4   4  19      630.90      491.47     28.91 o 
  -3   4  19      117.02      132.24     18.20 o 
  -2   4  19      813.46      710.98     33.73 o 
  -1   4  19       35.47       39.31      8.61 o 
   0   4  19     1713.95     1744.98     47.91 o 
   1   4  19      121.39      114.50     10.84 o 
   2   4  19      435.86      500.60     17.53 o 
   3   4  19        1.77       14.11      6.33 o 
   4   4  19       42.96       35.32      8.24 o 
   5   4  19       87.11       83.70     10.47 o 
   6   4  19      389.85      398.19     13.74 o 
   7   4  19      116.02       92.10      8.84 o 
  -9   5  19       38.39       38.01     17.67 o 
  -8   5  19       42.44       68.53     18.20 o 
  -7   5  19       17.81       31.59     13.92 o 
  -6   5  19      214.23      274.11     28.91 o 
  -5   5  19      224.60      208.80     23.56 o 
  -4   5  19      182.03      131.70     18.74 o 
  -3   5  19        3.33       27.84     10.17 o 
  -2   5  19     1175.52     1065.93     42.29 o 
  -1   5  19      677.42      481.00     19.87 o 
   0   5  19       24.58       49.69      9.60 o 
   1   5  19      519.19      412.37     15.52 o 
   2   5  19       65.04       59.11      8.58 o 
   3   5  19       29.16       11.98      6.26 o 
   4   5  19        7.15       -2.02      5.29 o 
   5   5  19       67.62       85.86      8.11 o 
   6   5  19      115.09      120.93      9.62 o 
   7   5  19       64.17       67.43      8.36 o 
  -9   6  19       12.38       -8.03     12.31 o 
  -8   6  19      177.50      225.39     27.84 o 
  -7   6  19        2.60        1.07     11.78 o 
  -6   6  19       84.63       91.01     19.27 o 
  -5   6  19        1.76       26.77     11.78 o 
  -4   6  19        3.79       -2.14     10.17 o 
  -3   6  19      242.14      171.32     20.34 o 
  -2   6  19      328.18      414.63     19.11 o 
  -1   6  19       68.78       59.47     10.22 o 
   0   6  19      992.24     1093.73     31.41 o 
   1   6  19       64.39       60.88      8.70 o 
   2   6  19      216.83      240.85     14.72 o 
   3   6  19      680.75      571.09     16.89 o 
   4   6  19       33.74       13.79      6.31 o 
   5   6  19        4.64       16.35      5.94 o 
   6   6  19       22.09       26.20      6.53 o 
   7   6  19       55.39       44.66     11.59 o 
  -9   7  19       47.89       27.30     15.53 o 
  -8   7  19       44.33       39.62     16.60 o 
  -7   7  19       52.20       40.15     16.60 o 
  -6   7  19       24.88       41.22     14.46 o 
  -5   7  19      432.47      391.89     28.37 o 
  -4   7  19      223.52      193.81     24.09 o 
  -3   7  19     1097.98     1071.29     43.90 o 
  -2   7  19      156.03      222.98     16.44 o 
  -1   7  19      925.73      730.24     42.56 o 
   0   7  19       63.19       58.81     10.20 o 
   1   7  19     1195.34      969.30     20.94 o 
   2   7  19       33.55       59.28      7.39 o 
   3   7  19      259.44      314.69     14.34 o 
   4   7  19       29.76       15.38      6.30 o 
   5   7  19      255.29      244.97     14.24 o 
   6   7  19      212.13      222.80     14.23 o 
   7   7  19       69.89       78.87      8.86 o 
  -8   8  19        0.15        8.03     13.92 o 
  -7   8  19       11.21       19.81     14.99 o 
  -6   8  19       40.93       38.55     13.92 o 
  -5   8  19       62.46       97.44     18.74 o 
  -4   8  19       36.16       29.98     12.85 o 
  -3   8  19      117.95       87.80     16.60 o 
  -2   8  19        1.74       37.48     13.38 o 
  -1   8  19      127.53      127.85     11.07 o 
   0   8  19       43.33       31.37     11.81 o 
   1   8  19      194.30      193.49     11.58 o 
   2   8  19      251.39      264.77     13.45 o 
   3   8  19       32.30       37.65      6.95 o 
   4   8  19        5.41       -5.08      5.08 o 
   5   8  19       14.90       12.58      8.27 o 
   6   8  19        4.15        0.48      5.72 o 
  -7   9  19       48.20       62.64     17.67 o 
  -6   9  19       14.83       18.74     14.46 o 
  -5   9  19      392.22      353.88     32.12 o 
  -4   9  19        0.02        4.28     10.71 o 
  -3   9  19      957.94      916.03     42.29 o 
  -2   9  19       22.82       16.86      6.90 o 
  -1   9  19      397.00      440.17     16.77 o 
   0   9  19      130.94      128.41     11.49 o 
   1   9  19      133.22      167.69     11.06 o 
   2   9  19       24.58       26.19      6.71 o 
   3   9  19      169.43      196.68     12.50 o 
   4   9  19       29.03       44.24      8.06 o 
   5   9  19      197.30      203.03     14.02 o 
   6   9  19       62.63       43.90     17.13 o 
  -7  10  19        0.06        3.21     13.92 o 
  -6  10  19       45.21       71.20     19.27 o 
  -5  10  19       26.47       29.45     15.53 o 
  -4  10  19      534.83      536.71     23.81 o 
  -3  10  19        0.20        6.73      6.76 o 
  -2  10  19      285.85      287.70     16.96 o 
  -1  10  19       23.61       41.76      8.08 o 
   0  10  19       82.15       87.20     10.28 o 
   1  10  19        4.64        7.44      9.98 o 
   2  10  19      263.88      268.97     14.30 o 
   3  10  19        7.05       11.01      6.37 o 
   4  10  19      269.21      294.22     15.91 o 
   5  10  19       11.92       21.16      7.47 o 
  -6  11  19        0.20        0.00     12.31 o 
  -5  11  19        9.25       96.83     13.99 o 
  -4  11  19        1.64       -7.50      8.08 o 
  -3  11  19       25.75       17.67      7.73 o 
  -2  11  19        1.11        5.34      6.63 o 
  -1  11  19        4.02        0.74      7.02 o 
   0  11  19        0.41       -5.50      5.94 o 
   1  11  19        0.04       -2.35      6.21 o 
   2  11  19        2.16       -5.07      5.88 o 
   3  11  19        8.57       11.88      6.79 o 
   4  11  19        9.39        7.00      7.13 o 
  -5  12  19        7.47       13.92     14.46 o 
  -4  12  19      312.82      385.43     43.10 o 
  -3  12  19        0.72        0.10      7.07 o 
  -2  12  19      279.99      291.10     17.40 o 
  -1  12  19        5.54       13.86      7.41 o 
   0  12  19       49.46       64.75     15.01 o 
   1  12  19        0.51        0.08      6.76 o 
   2  12  19      148.38      131.79     11.46 o 
   3  12  19       46.00       43.98      8.83 o 
  -3  13  19      137.23      121.19     16.16 o 
  -2  13  19        0.06       -6.77      9.27 o 
  -1  13  19       35.56       36.00     11.92 o 
   0  13  19        5.14        4.49      9.06 o 
   1  13  19       72.05       48.03     11.96 o 
 -10   0  20      979.20      985.63     49.79 o 
  -9   0  20      275.96      281.07     29.98 o 
  -8   0  20      240.60      218.97     25.70 o 
  -7   0  20     1539.09     1226.01     49.25 o 
  -6   0  20      332.28      336.22     29.45 o 
  -5   0  20        1.93       16.60     11.24 o 
  -4   0  20        8.86        5.89      9.10 o 
  -3   0  20     1877.38     1884.52     56.75 o 
  -2   0  20      209.72      182.03     19.27 o 
  -1   0  20     1621.38     1351.29     46.04 o 
   0   0  20     8483.60     9479.11    138.08 o 
   1   0  20       32.61       22.56      8.61 o 
   2   0  20     1664.08     1774.89     72.54 o 
   3   0  20       34.30       44.38     10.44 o 
   4   0  20        1.89       10.92      7.50 o 
   5   0  20      204.53      184.16     16.16 o 
   6   0  20       33.46       57.11     21.42 o 
   7   0  20      497.27      495.70     24.31 o 
 -10   1  20        0.05        7.83     10.20 o 
  -9   1  20       14.50       23.56     11.36 o 
  -8   1  20       11.61       23.56      9.84 o 
  -7   1  20      117.26      145.94     14.95 o 
  -6   1  20       16.24       35.94     15.79 o 
  -5   1  20      147.01      164.21     18.47 o 
  -4   1  20       25.12       36.80      8.46 o 
  -3   1  20        5.72       99.04     14.46 o 
  -2   1  20       18.21       27.13     14.19 o 
  -1   1  20      128.92      152.77     12.85 o 
   0   1  20        0.23       -4.69      4.69 o 
   1   1  20     2946.87     2774.42     37.97 o 
   2   1  20     4607.75     4338.90     53.21 o 
   3   1  20       20.81       43.18     11.67 o 
   4   1  20       40.15       22.48      6.09 o 
   5   1  20       54.11      137.06     10.35 o 
   6   1  20       13.82        7.59      6.16 o 
   7   1  20       97.52       99.53     12.50 o 
  -9   2  20      169.62      139.23     17.13 o 
  -8   2  20      340.88      446.85     22.41 o 
  -7   2  20       19.28        9.64      8.71 o 
  -6   2  20       39.97       58.87     20.88 o 
  -5   2  20       26.40       25.14      8.30 o 
  -4   2  20       42.47       33.67      8.13 o 
  -3   2  20     1113.48     1234.04     30.64 o 
  -2   2  20     1211.66     1466.93     49.25 o 
  -1   2  20       13.09        7.82      7.32 o 
   0   2  20     3411.82     4085.43     58.17 o 
   1   2  20      107.69      135.18     11.50 o 
   2   2  20       11.93       49.04     10.71 o 
   3   2  20     1175.69     1172.29     27.61 o 
   4   2  20        0.74       -7.23      7.23 o 
   5   2  20        1.24        4.24      6.69 o 
   6   2  20       38.92       48.86      9.10 o 
   7   2  20      270.99      261.29     17.46 o 
  -9   3  20      366.56      345.85     34.80 o 
  -8   3  20       18.15       -6.42     12.31 o 
  -7   3  20     1215.36     1162.30     50.33 o 
  -6   3  20      134.93       97.44     18.20 o 
  -5   3  20      816.42      783.79     38.01 o 
  -4   3  20      101.39       96.37     16.60 o 
  -3   3  20     1079.91      963.68     39.62 o 
  -2   3  20        3.79        8.03      9.64 o 
  -1   3  20      613.89      631.88     37.48 o 
   0   3  20      650.95      811.24     21.00 o 
   1   3  20      594.09      575.21     18.29 o 
   2   3  20       20.91       25.73      6.83 o 
   3   3  20      818.28      845.85     23.41 o 
   4   3  20       40.65       60.00     13.51 o 
   5   3  20      382.68      367.58     32.99 o 
   6   3  20       40.28       51.31     11.00 o 
   7   3  20       27.59       36.17     14.19 o 
  -9   4  20       11.77        5.35     13.92 o 
  -8   4  20        9.27       71.20     17.67 o 
  -7   4  20       95.51       57.29     16.60 o 
  -6   4  20       17.33       27.84     14.46 o 
  -5   4  20       18.72       35.33     12.85 o 
  -4   4  20       53.38       55.68     13.92 o 
  -3   4  20      310.77      335.15     24.09 o 
  -2   4  20      133.24      201.30     21.42 o 
  -1   4  20      139.74      134.10     13.44 o 
   0   4  20       77.04      110.94     12.85 o 
   1   4  20        1.90        1.46      8.04 o 
   2   4  20        3.69       23.13      9.26 o 
   3   4  20      162.15      131.72     13.25 o 
   4   4  20       20.76       12.95      7.37 o 
   5   4  20        3.16       46.94     13.08 o 
   6   4  20       10.56       13.12      7.53 o 
   7   4  20       12.18        4.63      7.69 o 
  -9   5  20       86.39      115.11     22.49 o 
  -8   5  20       24.95       46.58     17.13 o 
  -7   5  20      703.44      714.73     39.62 o 
  -6   5  20       26.78       51.93     14.99 o 
  -5   5  20      101.54       81.91     17.13 o 
  -4   5  20      205.66      123.67     18.74 o 
  -3   5  20      102.70       86.20     15.53 o 
  -2   5  20        3.19       25.70     10.17 o 
  -1   5  20      548.36      562.00     22.14 o 
   0   5  20      109.73       97.89     12.42 o 
   1   5  20      867.89      831.62     22.69 o 
   2   5  20      656.63      662.18     20.74 o 
   3   5  20       47.91       41.47      8.23 o 
   4   5  20      234.51      199.64     14.59 o 
   5   5  20      373.04      330.83     19.24 o 
   6   5  20       52.70       45.53     19.43 o 
   7   5  20       72.69       63.42     10.99 o 
  -9   6  20       15.08       11.78     13.92 o 
  -8   6  20       74.35       67.99     19.27 o 
  -7   6  20      186.37      192.20     25.70 o 
  -6   6  20       74.65       84.59     18.74 o 
  -5   6  20       51.30       62.64     16.06 o 
  -4   6  20        7.76        1.61     10.17 o 
  -3   6  20      689.70      696.52     34.80 o 
  -2   6  20      314.84      263.94     25.16 o 
  -1   6  20      390.52      358.99     25.16 o 
   0   6  20     1065.20     1067.54     55.41 o 
   1   6  20       61.56       90.26      9.97 o 
   2   6  20      731.05      763.73     22.49 o 
   3   6  20       88.84      105.09     11.22 o 
   4   6  20      155.89      106.46     11.55 o 
   5   6  20      108.13      133.43      9.97 o 
   6   6  20       50.66       33.39      7.03 o 
  -8   7  20       19.78       19.81     13.92 o 
  -7   7  20       23.45       31.59     16.60 o 
  -6   7  20       97.37       80.84     18.20 o 
  -5   7  20       13.19       28.37     13.38 o 
  -4   7  20        2.28       -8.57      9.10 o 
  -3   7  20       31.79       58.36     14.99 o 
  -2   7  20      426.24      420.78     19.87 o 
  -1   7  20       45.06       81.38     11.88 o 
   0   7  20        0.02       -3.30      8.57 o 
   1   7  20        7.62       16.85      6.87 o 
   2   7  20      341.02      285.56     25.41 o 
   3   7  20        2.64        8.00      6.18 o 
   4   7  20       10.93        8.14      6.10 o 
   5   7  20       11.64       57.29      7.63 o 
   6   7  20        8.89       -4.64      5.36 o 
  -8   8  20       64.38       61.57     18.20 o 
  -7   8  20       68.34       91.55     19.81 o 
  -6   8  20       75.29       85.12     18.20 o 
  -5   8  20        2.88       24.63     13.92 o 
  -4   8  20      947.02      990.98     44.97 o 
  -3   8  20      151.44      141.34     20.88 o 
  -2   8  20      641.79      646.62     24.98 o 
  -1   8  20        2.96        7.60      7.59 o 
   0   8  20     1153.77     1224.37     35.38 o 
   1   8  20        1.05        3.71      5.57 o 
   2   8  20      181.05      168.40     11.56 o 
   3   8  20        3.88        1.47      8.11 o 
   4   8  20      135.49      117.86     10.75 o 
   5   8  20       56.33       69.26      9.57 o 
   6   8  20       32.06       25.16      7.60 o 
  -7   9  20       11.78       46.58     17.67 o 
  -6   9  20       53.05       29.45     16.06 o 
  -5   9  20      294.85      346.39     32.66 o 
  -4   9  20        0.55       12.31     11.24 o 
  -3   9  20      148.79      175.60     23.02 o 
  -2   9  20      119.66      129.92     14.78 o 
  -1   9  20        1.78        4.34      7.46 o 
   0   9  20        2.23        4.17      6.50 o 
   1   9  20      236.45      198.79     14.10 o 
   2   9  20       31.28       33.44      7.21 o 
   3   9  20      145.77      151.72     11.60 o 
   4   9  20        7.07       -5.52      6.15 o 
   5   9  20       50.66       69.19      9.47 o 
  -6  10  20       27.66       79.77     19.27 o 
  -5  10  20        5.01        6.42     13.38 o 
  -4  10  20      258.29      308.91     30.52 o 
  -3  10  20       17.52       18.74     13.38 o 
  -2  10  20      327.79      302.16     17.08 o 
  -1  10  20        0.66       -5.18      6.34 o 
   0  10  20       71.67       80.36     10.07 o 
   1  10  20       11.25       12.54      7.18 o 
   2  10  20       41.40       52.04      8.06 o 
   3  10  20       13.31       18.87      7.08 o 
   4  10  20       63.14       75.69     12.27 o 
  -5  11  20      272.05      190.06     26.77 o 
  -4  11  20       23.54       18.20     13.92 o 
  -3  11  20      559.32      619.72     21.83 o 
  -2  11  20       17.78       15.35      7.54 o 
  -1  11  20      204.09      172.77     13.68 o 
   0  11  20       46.17       32.97      8.41 o 
   1  11  20      167.55      157.05     13.35 o 
   2  11  20       64.39       54.82      8.55 o 
   3  11  20      274.23      255.21     20.63 o 
  -4  12  20       45.18       70.60     13.61 o 
  -3  12  20        0.03       -0.41      7.57 o 
  -2  12  20       17.80       36.20      8.65 o 
  -1  12  20        0.06        9.28      7.28 o 
   0  12  20       17.26        4.74      7.26 o 
   1  12  20        0.20        9.51      8.02 o 
   2  12  20       29.52       19.71      9.81 o 
  -1  13  20      133.63      145.00     17.74 o 
  -9   1  21     1076.48     1040.18     34.62 o 
  -8   1  21       43.83       66.43     12.48 o 
  -7   1  21      631.31      631.71     25.55 o 
  -6   1  21      623.03      685.26     34.53 o 
  -5   1  21       34.69       78.14     11.28 o 
  -4   1  21       60.62       50.41     16.33 o 
  -3   1  21      612.78      533.66     20.63 o 
  -2   1  21     2221.28     2527.78     48.64 o 
  -1   1  21      847.55      980.78     27.82 o 
   0   1  21     4129.49     4544.49     54.62 o 
   1   1  21     3563.45     3215.61     42.99 o 
   2   1  21      262.63      236.35     12.32 o 
   3   1  21     1129.65      945.62     20.82 o 
   4   1  21      261.89      248.35     13.20 o 
   5   1  21       26.17       35.84      8.94 o 
   6   1  21       47.59       35.76      9.18 o 
   7   1  21       29.40       36.52      9.00 o 
  -9   2  21        3.86        9.42     12.58 o 
  -8   2  21      160.07      150.82     15.93 o 
  -7   2  21       43.83       26.69     10.52 o 
  -6   2  21      436.64      439.91     32.66 o 
  -5   2  21      132.29      136.88     14.01 o 
  -4   2  21      702.51      653.16     33.19 o 
  -3   2  21       86.10       72.28     14.99 o 
  -2   2  21      622.30      432.05     27.30 o 
  -1   2  21      644.52      664.40     32.66 o 
   0   2  21      719.88      833.99     38.28 o 
   1   2  21      631.42      646.07     19.81 o 
   2   2  21       31.72       43.95      8.38 o 
   3   2  21       28.64       51.96      8.72 o 
   4   2  21      333.30      285.31     16.87 o 
   5   2  21      225.46      199.91     25.04 o 
   6   2  21      163.85      174.36     29.99 o 
   7   2  21       20.66       24.54      9.16 o 
  -9   3  21      100.59      123.14     23.56 o 
  -8   3  21        0.58       12.31     15.53 o 
  -7   3  21      155.01      186.31     25.70 o 
  -6   3  21       26.34       11.78     11.24 o 
  -5   3  21       18.17      133.31     20.34 o 
  -4   3  21      166.15      166.50     20.88 o 
  -3   3  21       82.59       77.09     15.53 o 
  -2   3  21        2.35       -0.54      7.50 o 
  -1   3  21      294.92      300.14     17.36 o 
   0   3  21       66.51       43.20      9.65 o 
   1   3  21       64.37       74.93      8.89 o 
   2   3  21        1.93       -5.58      5.58 o 
   3   3  21       65.58       95.73     11.96 o 
   4   3  21        0.81        0.75      7.12 o 
   5   3  21       95.80      134.89     12.64 o 
   6   3  21       12.37       20.67      8.38 o 
   7   3  21        0.04       -6.84      6.84 o 
  -9   4  21       16.60        8.03     13.38 o 
  -8   4  21      483.29      480.77     34.80 o 
  -7   4  21       65.72       95.30     18.74 o 
  -6   4  21      909.78     1039.70     47.11 o 
  -5   4  21        7.05        0.00      9.64 o 
  -4   4  21      515.67      409.56     27.84 o 
  -3   4  21       22.37       23.56     11.78 o 
  -2   4  21      440.84      492.01     28.91 o 
  -1   4  21       26.98       34.15      9.37 o 
   0   4  21      362.60      500.40     21.33 o 
   1   4  21       38.29       34.18      7.80 o 
   2   4  21      108.74      117.07     13.21 o 
   3   4  21      460.92      439.08     17.61 o 
   4   4  21      249.77      248.97     16.53 o 
   5   4  21      514.45      470.77     19.30 o 
   6   4  21      249.81      213.25     16.03 o 
   7   4  21       49.93       36.87      9.70 o 
  -8   5  21        0.67        2.14     13.38 o 
  -7   5  21      207.02      198.62     27.30 o 
  -6   5  21      354.96      357.63     32.66 o 
  -5   5  21       28.85       48.18     13.92 o 
  -4   5  21       64.32      103.33     17.67 o 
  -3   5  21       14.35       -3.75      9.10 o 
  -2   5  21     1020.21     1036.49     43.37 o 
  -1   5  21       20.01       26.63     18.74 o 
   0   5  21      620.97      713.01     26.05 o 
   1   5  21      276.75      323.89     21.20 o 
   2   5  21        3.33        5.36      6.50 o 
   3   5  21      291.46      305.21     17.27 o 
   4   5  21        1.41        2.62      7.07 o 
   5   5  21       60.28       48.10      9.85 o 
   6   5  21        1.59       -6.69      6.69 o 
  -8   6  21       92.88      112.43     22.49 o 
  -7   6  21       90.36       85.66     21.42 o 
  -6   6  21       86.01       62.64     17.67 o 
  -5   6  21      166.26      189.52     24.63 o 
  -4   6  21       87.58       91.55     18.20 o 
  -3   6  21       71.35       91.55     16.60 o 
  -2   6  21      531.50      610.33     33.73 o 
  -1   6  21      104.67       79.12     12.19 o 
   0   6  21      537.86      560.80     23.46 o 
   1   6  21      453.80      344.15     16.80 o 
   2   6  21        2.39        0.24      6.52 o 
   3   6  21      217.99      263.31     16.87 o 
   4   6  21       30.11       18.10      8.14 o 
   5   6  21      174.16      206.49     15.86 o 
   6   6  21        0.39       -4.29      8.20 o 
  -8   7  21        6.33        4.28     14.46 o 
  -7   7  21      272.37      310.52     32.66 o 
  -6   7  21      122.69       99.04     20.34 o 
  -5   7  21      250.35      268.22     29.45 o 
  -4   7  21       83.32       97.97     19.27 o 
  -3   7  21       69.74      114.03     18.74 o 
  -2   7  21      548.11      540.19     32.66 o 
  -1   7  21      510.76      432.56     21.37 o 
   0   7  21      382.61      377.57     20.61 o 
   1   7  21     1819.46     1702.31     43.49 o 
   2   7  21      296.25      264.24     16.21 o 
   3   7  21      319.01      344.82     19.14 o 
   4   7  21        7.34        6.51      7.26 o 
   5   7  21       40.99       42.81     10.40 o 
   6   7  21       72.25       82.51      9.15 o 
  -7   8  21       63.96       52.47     17.67 o 
  -6   8  21       79.50       65.85     18.74 o 
  -5   8  21       49.08       41.22     16.06 o 
  -4   8  21        0.58       12.31     11.78 o 
  -3   8  21       36.55       21.42     12.31 o 
  -2   8  21        0.52       22.18      8.99 o 
  -1   8  21       26.16       36.41     10.28 o 
   0   8  21       84.68       96.03     13.61 o 
   1   8  21        9.33        6.31      8.36 o 
   2   8  21        1.00       -1.93      6.61 o 
   3   8  21        2.71        5.31      7.84 o 
   4   8  21       63.29       66.68      9.43 o 
   5   8  21       43.62       43.46     10.33 o 
  -7   9  21       25.76        9.10     14.99 o 
  -6   9  21        3.56      -12.31     12.31 o 
  -5   9  21      211.88      255.37     29.45 o 
  -4   9  21       10.90       13.38     12.85 o 
  -3   9  21      196.62      197.55     24.09 o 
  -2   9  21       54.83       23.79     13.12 o 
  -1   9  21      312.90      354.17     22.90 o 
   0   9  21      243.47      213.68     39.08 o 
   1   9  21       42.79       38.45     10.98 o 
   2   9  21       34.67       33.63      7.49 o 
   3   9  21      170.47      202.91     13.35 o 
   4   9  21        1.74        1.14      6.56 o 
  -6  10  21      145.99      125.81     23.56 o 
  -5  10  21       48.82       63.17     17.67 o 
  -4  10  21      437.76      444.90     31.59 o 
  -3  10  21       26.70       28.91     14.46 o 
  -2  10  21      175.96      178.85     16.92 o 
  -1  10  21       56.19       65.70     12.72 o 
   0  10  21       73.22       79.76     12.68 o 
   1  10  21       51.66       32.91      8.40 o 
   2  10  21      171.72      201.91     21.97 o 
   3  10  21       50.22       47.78      8.76 o 
   4  10  21       79.51       63.56      9.22 o 
  -5  11  21        0.94       16.06     14.99 o 
  -4  11  21        1.50       10.17     13.92 o 
  -3  11  21       28.30       17.67     13.92 o 
  -2  11  21        1.31       -1.19      8.49 o 
  -1  11  21        0.91        5.58      7.09 o 
   0  11  21        5.14        9.31      7.41 o 
   1  11  21        0.08       -1.60      6.92 o 
   2  11  21        1.13       -3.54      6.11 o 
  -3  12  21      104.82      141.87     23.56 o 
  -2  12  21      145.04      177.27     14.82 o 
  -1  12  21       41.44       35.55      8.87 o 
   0  12  21       74.38       72.70     10.78 o 
   1  12  21       24.54       21.29     10.76 o 
  -9   0  22      260.30      244.13     28.37 o 
  -8   0  22      638.64      715.26     40.15 o 
  -7   0  22       32.15       37.48     14.46 o 
  -6   0  22      843.29      947.08     43.37 o 
  -5   0  22      504.60      526.81     31.05 o 
  -4   0  22      179.53      162.75     20.88 o 
  -3   0  22      169.00      121.53     17.67 o 
  -2   0  22     1921.22     1805.82     55.68 o 
  -1   0  22      570.02      545.55     30.52 o 
   0   0  22     2231.53     2601.91     52.96 o 
   1   0  22     7597.81     7454.42    115.86 o 
   2   0  22     1231.75     1272.43     34.61 o 
   3   0  22      970.73      922.12     29.95 o 
   4   0  22     1101.86      982.72     58.62 o 
   5   0  22        5.60       14.56      8.87 o 
   6   0  22      210.39      243.25     20.04 o 
   7   0  22        2.89       32.12     11.28 o 
  -9   1  22        9.31       15.53     10.22 o 
  -8   1  22        0.78       29.45     10.60 o 
  -7   1  22       27.26       23.27      9.65 o 
  -6   1  22        0.23       -6.53      8.30 o 
  -5   1  22       18.63       76.99     22.22 o 
  -4   1  22       38.93       69.76     10.74 o 
  -3   1  22      145.63      177.61     21.42 o 
  -2   1  22       18.27       39.57     10.98 o 
  -1   1  22      924.79      956.85     57.55 o 
   0   1  22       28.51       40.88      9.38 o 
   1   1  22       39.85       73.26      7.89 o 
   2   1  22       25.30       28.41      7.92 o 
   3   1  22      408.06      477.15     22.37 o 
   4   1  22      237.69      268.54     16.58 o 
   5   1  22       12.79       20.51      8.10 o 
   6   1  22      102.83      131.68     13.36 o 
   7   1  22       26.36       23.83      9.65 o 
  -9   2  22       54.95       87.71     14.54 o 
  -8   2  22      754.31      738.94     61.84 o 
  -7   2  22       44.79       57.63     12.30 o 
  -6   2  22      637.03      677.40     25.73 o 
  -5   2  22      146.34      104.40     18.20 o 
  -4   2  22       43.38       80.31     16.60 o 
  -2   2  22      271.72      295.53     22.49 o 
  -1   2  22      840.61      766.12     35.33 o 
   0   2  22      449.76      604.11     23.64 o 
   1   2  22      249.16      230.33     18.77 o 
   2   2  22      115.57       98.92     10.70 o 
   3   2  22       56.89       86.84     10.60 o 
   4   2  22      572.96      521.27     31.00 o 
   5   2  22       62.42      102.66     12.84 o 
   6   2  22       38.10       45.31      9.62 o 
  -9   3  22      213.86      187.38     27.30 o 
  -8   3  22        0.73       -6.96     11.78 o 
  -7   3  22      809.50      835.72     43.90 o 
  -6   3  22      147.29      132.24     21.42 o 
  -5   3  22      694.78      606.58     34.26 o 
  -4   3  22      158.52      168.11     21.95 o 
  -3   3  22      276.05      395.11     26.23 o 
  -2   3  22        5.64       12.85      9.64 o 
  -1   3  22      956.70      904.78     39.08 o 
   0   3  22      156.88      154.29     33.46 o 
   1   3  22       33.39       15.21      8.15 o 
   2   3  22        9.81        7.81      8.53 o 
   3   3  22        1.73       48.66      8.86 o 
   4   3  22      595.57      584.88     21.09 o 
   5   3  22       26.28       27.50      8.61 o 
   6   3  22      331.55      311.61     29.41 o 
  -8   4  22        6.08       63.17     18.74 o 
  -7   4  22       11.80       -6.96     12.85 o 
  -6   4  22       74.20       59.43     17.13 o 
  -5   4  22       23.21       49.25     14.99 o 
  -4   4  22        9.05        3.21     10.17 o 
  -3   4  22       35.82       41.22     12.31 o 
  -2   4  22       51.76       50.33     13.38 o 
  -1   4  22      142.52      113.46     13.24 o 
   0   4  22      157.82      144.67     18.20 o 
   1   4  22        2.48        5.11      6.29 o 
   2   4  22       22.12       34.87      8.34 o 
   3   4  22        0.07       -2.96      6.71 o 
   4   4  22       10.53       22.07      8.48 o 
   5   4  22       18.36       58.33     10.37 o 
   6   4  22        1.73        2.85      7.64 o 
  -8   5  22        6.15       10.17     13.92 o 
  -7   5  22      148.73      157.40     23.56 o 
  -6   5  22      206.75      172.39     24.09 o 
  -5   5  22       48.31       52.47     16.60 o 
  -4   5  22      270.17      243.06     26.23 o 
  -3   5  22      153.31      123.67     19.81 o 
  -2   5  22       43.51       29.98     11.24 o 
  -1   5  22     1012.21      922.91     32.12 o 
   0   5  22      340.73      331.87     19.74 o 
   1   5  22       98.25      102.24     10.84 o 
   2   5  22       99.24       99.36     11.29 o 
   3   5  22       69.53       73.08     16.21 o 
   4   5  22      408.29      414.90     18.94 o 
   5   5  22       91.22       84.80     11.53 o 
   6   5  22      156.51      177.28     15.77 o 
  -8   6  22      358.51      357.10     35.87 o 
  -7   6  22        0.13       17.13     14.99 o 
  -6   6  22      348.91      373.16     34.80 o 
  -5   6  22       81.65      117.78     20.34 o 
  -4   6  22       41.08       43.37     13.92 o 
  -3   6  22      174.10      130.10     19.81 o 
  -2   6  22       13.41       17.67     11.24 o 
  -1   6  22      365.58      211.78     18.16 o 
   0   6  22      338.78      373.30     21.61 o 
   1   6  22      640.63      529.19     43.90 o 
   2   6  22      270.81      267.89     17.62 o 
   3   6  22      139.62      132.76     12.83 o 
   4   6  22      267.60      203.10     15.92 o 
   5   6  22       21.60       46.86      9.88 o 
  -7   7  22        2.38       16.06     13.92 o 
  -6   7  22       38.26       42.29     15.53 o 
  -5   7  22        2.24       30.52     14.46 o 
  -4   7  22       48.81       19.81     12.85 o 
  -3   7  22       29.86       20.88     12.85 o 
  -2   7  22       14.11       39.08     13.92 o 
  -1   7  22      131.70      103.40     19.01 o 
   0   7  22        0.21       -4.87      8.08 o 
   1   7  22       14.82       -0.21      8.02 o 
   2   7  22        7.41       17.31      7.59 o 
   3   7  22       11.98        0.34      7.26 o 
   4   7  22        0.32        1.07      7.80 o 
   5   7  22      106.21      102.56     13.17 o 
  -7   8  22        2.29       11.78     13.38 o 
  -6   8  22      271.20      286.43     31.59 o 
  -5   8  22        6.19       -7.50     11.78 o 
  -4   8  22      427.65      402.07     35.33 o 
  -3   8  22        2.40       -9.10      9.10 o 
  -2   8  22       52.23       28.91     12.85 o 
  -1   8  22      218.41      190.92     17.68 o 
   0   8  22      104.16      106.07     34.53 o 
   1   8  22      462.96      372.95     44.97 o 
   2   8  22      147.00      125.89     13.36 o 
   3   8  22      109.24      123.65     13.12 o 
   4   8  22      146.14      128.51     14.01 o 
  -6   9  22        0.49       12.85     15.53 o 
  -5   9  22      133.58      133.84     23.02 o 
  -4   9  22       34.85       17.67     13.92 o 
  -3   9  22       43.52       60.50     16.06 o 
  -2   9  22       39.77       30.82     30.25 o 
  -1   9  22       80.87       71.75     16.60 o 
   0   9  22       87.49       81.83     13.49 o 
   1   9  22        0.37        2.15      8.42 o 
   2   9  22       23.81       29.41     10.99 o 
   3   9  22       26.81        9.47      7.91 o 
   4   9  22       34.71       31.18     10.08 o 
  -5  10  22        5.78        0.54     13.38 o 
  -4  10  22      117.72      149.37     23.56 o 
  -3  10  22        0.11       -0.54     11.78 o 
  -2  10  22      177.22      200.66     18.29 o 
  -1  10  22       23.38        7.23      9.09 o 
   0  10  22        6.36        4.46     14.72 o 
   1  10  22       56.63       82.29     13.61 o 
   2  10  22       38.93       35.61      9.31 o 
   3  10  22       25.98       38.84      8.59 o 
  -4  11  22       70.94       77.63     18.74 o 
  -3  11  22      164.67      186.31     25.70 o 
  -2  11  22       71.03       73.41     16.60 o 
  -1  11  22      144.43      123.96     33.46 o 
   0  11  22       91.79       78.02     22.49 o 
   1  11  22      178.83      174.21     14.79 o 
  -8   1  23      248.64      240.10     20.25 o 
  -7   1  23      229.23      238.81     19.49 o 
  -6   1  23      323.02      347.42     20.89 o 
  -5   1  23      638.06      642.17     24.60 o 
  -4   1  23        5.55       -0.80      7.37 o 
  -3   1  23      187.29      333.48     17.40 o 
  -2   1  23        1.41       -6.24      6.40 o 
  -1   1  23      316.24      262.77     17.60 o 
   0   1  23     1174.35     1323.95     35.70 o 
   1   1  23       64.37       68.31      9.20 o 
   2   1  23     1079.46     1181.84     28.96 o 
   3   1  23       81.22       93.82     10.70 o 
   4   1  23      720.12      687.79     22.53 o 
   5   1  23      273.75      274.23     17.46 o 
   6   1  23      170.22      190.16     15.19 o 
  -8   2  23      248.45      236.10     29.45 o 
  -7   2  23       43.90       50.86     17.67 o 
  -6   2  23      612.71      573.39     34.80 o 
  -5   2  23       60.12       49.25     14.99 o 
  -4   2  23       42.91       46.58     13.38 o 
  -3   2  23      138.71      168.64     21.95 o 
  -2   2  23      419.96      438.47     27.30 o 
  -1   2  23      101.44       67.99     14.99 o 
   0   2  23       15.11       14.02      8.10 o 
   1   2  23      200.60      176.25     16.43 o 
   2   2  23       35.73       41.77      8.65 o 
   3   2  23       54.55       36.23      8.25 o 
   4   2  23        4.02        2.05      7.28 o 
   5   2  23      403.45      444.63     19.92 o 
   6   2  23       10.40        2.31      7.50 o 
  -8   3  23       50.43       56.75     17.13 o 
  -7   3  23       73.87       65.32     18.74 o 
  -6   3  23        1.03        8.03     11.78 o 
  -5   3  23        9.21       62.64     17.13 o 
  -4   3  23        2.32       15.53     11.78 o 
  -3   3  23      429.01      403.67     26.77 o 
  -2   3  23       33.87       29.98     12.31 o 
  -1   3  23      122.24       97.97     17.67 o 
   0   3  23       48.43       42.52     10.03 o 
   1   3  23        9.01        0.52      7.70 o 
   2   3  23        3.51       13.13     12.05 o 
   3   3  23       84.19       79.14     10.53 o 
   4   3  23       82.97       73.87     10.91 o 
   5   3  23       31.98       32.68      9.09 o 
   6   3  23        0.18       10.92      8.26 o 
  -8   4  23      250.11      204.51     28.37 o 
  -7   4  23       31.96        6.42     13.38 o 
  -6   4  23      515.71      553.04     36.41 o 
  -5   4  23      235.15      216.29     26.23 o 
  -4   4  23      139.50       93.69     18.20 o 
  -3   4  23      134.40      149.91     20.34 o 
  -2   4  23      312.17      341.03     25.16 o 
  -1   4  23      252.47      281.07     26.77 o 
   0   4  23      203.47      188.85     16.99 o 
   1   4  23        3.62        2.94      6.08 o 
   2   4  23       68.26       46.93      8.53 o 
   3   4  23      464.30      621.63     21.77 o 
   4   4  23       71.66       67.74     16.47 o 
   5   4  23      258.79      217.45     16.37 o 
   6   4  23        9.80       10.97      8.53 o 
  -8   5  23       78.96       79.24     20.34 o 
  -7   5  23      171.45      132.24     24.09 o 
  -6   5  23       15.56       27.30     14.46 o 
  -5   5  23      105.44      138.13     20.88 o 
  -4   5  23       41.34       31.59     14.99 o 
  -3   5  23      117.59      163.82     21.95 o 
  -2   5  23      301.62      239.31     25.16 o 
  -1   5  23      150.57      125.28     19.27 o 
   0   5  23       64.24       92.24     12.96 o 
   1   5  23       19.97        9.37      8.84 o 
   2   5  23       52.22       69.66      9.92 o 
   3   5  23       40.75       14.93      7.69 o 
   4   5  23      117.11      112.96     12.52 o 
   5   5  23       89.67       90.54     12.05 o 
  -7   6  23        5.78       21.42     15.53 o 
  -6   6  23       44.40       45.51     16.06 o 
  -5   6  23      158.86      186.31     25.70 o 
  -4   6  23        0.61       -9.64      9.64 o 
  -3   6  23       35.35       77.09     17.13 o 
  -2   6  23      263.06      217.36     24.09 o 
  -1   6  23       87.62       78.81     12.26 o 
   0   6  23      256.96      258.23     20.40 o 
   1   6  23      164.14      155.18     16.20 o 
   2   6  23      184.47      197.59     14.96 o 
   3   6  23       71.23       94.81     11.71 o 
   4   6  23        3.26        3.86      7.54 o 
   5   6  23      101.04      117.34     13.36 o 
  -7   7  23      183.79      123.14     22.49 o 
  -6   7  23       31.51       40.15     16.60 o 
  -5   7  23      326.24      341.57     34.26 o 
  -4   7  23       13.15       14.99     11.78 o 
  -3   7  23       92.30       81.38     16.60 o 
  -2   7  23       10.97        3.75     11.24 o 
  -1   7  23      343.44      313.10     21.92 o 
   0   7  23      494.62      495.21     23.98 o 
   1   7  23        7.11       11.94      9.21 o 
   2   7  23      349.88      310.21     18.25 o 
   3   7  23      110.74      115.61     12.58 o 
   4   7  23      284.54      294.62     19.27 o 
  -6   8  23       10.68        9.10     14.46 o 
  -5   8  23        0.11       14.46     13.38 o 
  -4   8  23        7.41       21.42     13.92 o 
  -3   8  23        1.85       10.17     11.78 o 
  -2   8  23       12.02       16.60     11.78 o 
  -1   8  23        4.27       -5.85      7.20 o 
   0   8  23        0.41        7.41     10.17 o 
   1   8  23        0.25        1.85      8.10 o 
   2   8  23        5.43       22.63      8.23 o 
   3   8  23       79.35       56.17     10.78 o 
   4   8  23       12.74       12.02      8.72 o 
  -5   9  23      157.92      142.95     24.09 o 
  -4   9  23       22.11       35.87     16.06 o 
  -3   9  23      392.54      425.62     31.59 o 
  -2   9  23       83.33      110.82     19.27 o 
  -1   9  23       28.60       17.28     10.58 o 
   0   9  23       94.45      111.13     17.67 o 
   1   9  23       11.82       33.24     10.67 o 
   2   9  23      161.85      133.73     13.11 o 
   3   9  23       41.26       46.31     10.67 o 
  -4  10  23      134.78      122.07     23.02 o 
  -3  10  23       25.83       28.91     14.46 o 
  -2  10  23      108.12      103.68     14.54 o 
  -1  10  23      191.10      195.53     18.92 o 
   0  10  23       69.66       98.18     14.92 o 
   1  10  23      138.44      108.97     15.30 o 
   2  10  23       33.08       34.30     11.50 o 
  -2  11  23        2.75       13.68      9.90 o 
  -1  11  23        0.09        8.72      9.90 o 
   0  11  23        6.01        1.43      9.65 o 
  -8   0  24       52.60       39.62     17.13 o 
  -7   0  24      309.14      343.18     32.66 o 
  -6   0  24       37.95       59.43     17.67 o 
  -5   0  24      350.76      330.86     29.98 o 
  -4   0  24        2.57       -1.61      9.10 o 
  -2   0  24     1989.06     1778.52     57.82 o 
  -1   0  24     2270.61     2219.13     67.46 o 
   0   0  24      158.26      107.61     17.67 o 
   1   0  24        3.28       20.70      8.84 o 
   2   0  24      355.55      349.16     20.20 o 
   3   0  24      335.01      328.93     37.21 o 
   4   0  24        6.81       12.66     10.41 o 
   5   0  24      817.43      913.81     32.62 o 
  -8   1  24       55.54       47.78     12.26 o 
  -7   1  24        6.11       12.31      9.46 o 
  -6   1  24       64.36       67.33     12.26 o 
  -5   1  24      147.35      195.57     17.20 o 
  -4   1  24       17.01       23.89      9.06 o 
  -3   1  24       35.99       77.08     11.28 o 
  -2   1  24      263.43      436.87     28.37 o 
  -1   1  24       96.68       89.94     16.60 o 
   0   1  24       21.59       17.67     11.78 o 
   1   1  24       68.97       63.11      9.46 o 
   2   1  24      140.93      268.88     19.26 o 
   3   1  24        0.77       15.98      7.51 o 
   4   1  24       45.50       57.59     14.69 o 
   5   1  24       22.72       20.30      8.66 o 
  -8   2  24      141.61      139.73     24.09 o 
  -7   2  24       33.50       51.40     16.60 o 
  -6   2  24       86.08      119.39     21.42 o 
  -5   2  24       85.98      119.39     20.34 o 
  -4   2  24      190.04      166.50     21.42 o 
  -3   2  24      193.58      175.07     21.95 o 
  -2   2  24       28.36       28.91     12.31 o 
  -1   2  24       21.75       39.62     13.38 o 
   0   2  24        1.44       -1.34      7.46 o 
   1   2  24      141.72      207.64     14.48 o 
   2   2  24        1.22       32.46     11.15 o 
   3   2  24      402.08      434.92     18.41 o 
   4   2  24        1.02        0.79      7.15 o 
   5   2  24      138.54      105.18     13.05 o 
  -8   3  24       62.88      102.79     21.42 o 
  -7   3  24      378.40      315.34     33.19 o 
  -6   3  24      224.72      207.19     26.77 o 
  -5   3  24      432.42      428.84     29.98 o 
  -4   3  24       67.97       70.13     17.13 o 
  -3   3  24      381.46      357.63     31.05 o 
  -2   3  24      192.67      200.77     23.56 o 
  -1   3  24        0.72        1.07      9.64 o 
   0   3  24       16.85       21.73      9.90 o 
   1   3  24       90.08       56.53      8.95 o 
   2   3  24       66.78       66.17      9.66 o 
   3   3  24        4.02        6.58      7.11 o 
   4   3  24      553.55      513.46     23.10 o 
   5   3  24       42.59       83.47     11.93 o 
  -7   4  24        0.11        9.64     12.85 o 
  -6   4  24       52.52       38.01     15.53 o 
  -5   4  24        0.43       44.97     14.99 o 
  -4   4  24        6.09        1.61     11.24 o 
  -3   4  24       35.72        3.75     10.71 o 
  -2   4  24       44.89       36.41     12.85 o 
  -1   4  24       15.12       19.81     12.31 o 
   0   4  24        3.83       -7.16      7.16 o 
   1   4  24        2.26        1.03      7.32 o 
   2   4  24        2.30       11.20      7.58 o 
   3   4  24       13.09        5.21      7.33 o 
   4   4  24        0.50       -4.75      7.59 o 
   5   4  24       41.27       82.20     11.65 o 
  -7   5  24      165.79      111.89     21.42 o 
  -6   5  24      231.66      231.28     28.37 o 
  -5   5  24       84.31       67.99     17.67 o 
  -4   5  24      414.68      388.15     29.98 o 
  -3   5  24       74.19       52.47     14.99 o 
  -2   5  24      108.18       99.58     18.74 o 
  -1   5  24      421.53      447.04     30.52 o 
   0   5  24      144.91      152.70     27.04 o 
   1   5  24      203.56      179.26     18.20 o 
   2   5  24      211.81      244.13     16.36 o 
   3   5  24       56.04       55.97     10.65 o 
   4   5  24      298.84      279.89     19.59 o 
   5   5  24        0.16       -2.44      9.54 o 
  -7   6  24       59.66       63.71     18.74 o 
  -6   6  24       78.58       48.18     17.67 o 
  -5   6  24       77.14      110.29     20.88 o 
  -4   6  24       67.39       40.69     14.46 o 
  -3   6  24       60.04       42.83     14.46 o 
  -2   6  24      301.77      208.80     25.16 o 
  -1   6  24      262.02      216.83     25.70 o 
   0   6  24       42.63       43.15     11.19 o 
   1   6  24      143.83      109.33     28.37 o 
   2   6  24        7.83        6.54      7.45 o 
   3   6  24      250.84      242.85     16.97 o 
   4   6  24       25.74       11.25      9.04 o 
  -6   7  24       11.21        8.03     12.85 o 
  -5   7  24       10.64        5.35     11.78 o 
  -4   7  24        2.17       -0.54     12.31 o 
  -3   7  24        4.07       -5.89     11.24 o 
  -2   7  24       51.52       72.28     16.60 o 
  -1   7  24       18.05        8.02      8.84 o 
   0   7  24       78.16       87.88     17.13 o 
   1   7  24       21.20       13.12      9.40 o 
   2   7  24       10.28       28.21      8.72 o 
   3   7  24       42.62       34.45     10.30 o 
   4   7  24        0.18        9.32      8.50 o 
  -5   8  24       54.95       56.75     18.20 o 
  -4   8  24      115.77      101.19     20.34 o 
  -3   8  24      109.96      126.88     20.88 o 
  -2   8  24      262.63      229.68     27.30 o 
  -1   8  24      375.63      422.36     22.50 o 
   0   8  24        7.29       13.75     10.16 o 
   1   8  24      202.33      182.87     18.83 o 
   2   8  24       15.02       25.72     10.96 o 
   3   8  24      179.79      184.64     15.77 o 
  -4   9  24       29.55       16.60     14.46 o 
  -3   9  24       45.56       23.02     13.92 o 
  -2   9  24       68.07       91.01     18.74 o 
  -1   9  24       42.77       87.59     20.08 o 
   0   9  24      103.60      116.43     15.68 o 
   1   9  24        0.09        6.12      9.61 o 
   2   9  24       63.95       37.98     12.31 o 
  -3  10  24        5.88       32.12     14.99 o 
  -2  10  24        5.11        0.54     10.71 o 
  -1  10  24       22.49       29.46     10.80 o 
   0  10  24       11.97        6.00     10.67 o 
  -7   1  25      196.16      228.41     19.47 o 
  -6   1  25      271.88      269.67     32.12 o 
  -5   1  25        1.78       -3.37      7.70 o 
  -4   1  25        1.27       -2.68     11.24 o 
  -3   1  25      172.87      145.62     21.42 o 
  -2   1  25     1091.04     1190.14     47.11 o 
  -1   1  25       31.51       54.61     15.53 o 
   0   1  25      429.31      521.46     31.05 o 
   1   1  25      218.67      232.03     15.24 o 
   2   1  25      363.97      403.40     17.33 o 
   3   1  25       14.78        9.81     12.96 o 
   4   1  25      299.35      287.93     18.31 o 
   5   1  25        1.50        3.20      9.59 o 
  -7   2  25       58.67       77.09     20.34 o 
  -6   2  25       83.44       59.43     17.67 o 
  -5   2  25      382.36      403.67     35.33 o 
  -4   2  25       34.58       13.92     13.92 o 
  -3   2  25       44.11       39.08     13.92 o 
  -2   2  25      435.93      338.36     25.70 o 
  -1   2  25        8.89       -6.42      8.03 o 
   0   2  25       50.87       58.89     15.53 o 
   1   2  25       60.19       61.92      9.53 o 
   2   2  25       15.14        0.95      6.95 o 
   3   2  25      126.41      146.39     13.68 o 
   4   2  25      125.34      101.46     12.42 o 
   5   2  25      487.38      488.80     21.18 o 
  -7   3  25        8.75       -1.07     13.38 o 
  -6   3  25        2.03       -9.64      9.64 o 
  -5   3  25        0.25       12.85     12.31 o 
  -4   3  25      143.37      114.03     20.34 o 
  -3   3  25        7.86       12.31     12.31 o 
  -2   3  25        0.36        6.96     11.24 o 
  -1   3  25       88.40       74.42     16.60 o 
   0   3  25        2.57       14.96      9.90 o 
   1   3  25        2.96       -2.14      7.95 o 
   2   3  25       54.77       87.46     13.49 o 
   3   3  25        4.19       -1.20      6.95 o 
   4   3  25       33.61       22.04      8.92 o 
   5   3  25        0.23       -2.64      8.06 o 
  -7   4  25      126.69      122.60     23.02 o 
  -6   4  25      101.58       93.69     21.42 o 
  -5   4  25      322.64      304.63     31.59 o 
  -4   4  25      299.46      236.10     27.30 o 
  -3   4  25      908.28      861.95     41.76 o 
  -2   4  25       73.32       69.60     16.06 o 
  -1   4  25      189.93      182.03     23.02 o 
   0   4  25       40.85       59.81     11.66 o 
   1   4  25       34.70       31.51     10.20 o 
   2   4  25        2.13       -6.29      6.29 o 
   3   4  25      186.27      195.73     14.97 o 
   4   4  25        6.42        4.68      8.85 o 
  -6   5  25       16.87        9.64     13.92 o 
  -5   5  25       13.40       53.00     17.67 o 
  -4   5  25      162.17      172.93     24.09 o 
  -3   5  25       62.01       68.53     17.13 o 
  -2   5  25      121.13      122.07     20.34 o 
  -1   5  25        4.01        1.07     10.17 o 
   0   5  25       32.35       45.30     11.96 o 
   1   5  25       12.05       -0.82     14.19 o 
   2   5  25       47.90       38.70      9.18 o 
   3   5  25        0.42       -6.34      6.34 o 
   4   5  25       87.77       85.93     11.92 o 
  -6   6  25       43.40       35.87     15.53 o 
  -5   6  25      137.76      121.53     22.49 o 
  -4   6  25       12.90       14.46     13.92 o 
  -3   6  25       38.11       34.80     14.99 o 
  -2   6  25       53.48       32.12     12.85 o 
  -1   6  25      116.24       83.52     17.67 o 
   0   6  25       36.79       35.62     11.32 o 
   1   6  25      119.33      127.24     15.68 o 
   2   6  25      142.98      126.42     24.37 o 
   3   6  25       52.74       57.51     10.76 o 
  -5   7  25        4.39       13.38     13.38 o 
  -4   7  25       16.96        6.42     12.85 o 
  -3   7  25      111.09      100.65     19.81 o 
  -2   7  25      431.21      384.93     34.26 o 
  -1   7  25       48.86       39.62     14.99 o 
   0   7  25      221.75      288.26     22.12 o 
   1   7  25        6.03       -4.38      8.11 o 
   2   7  25      276.28      295.58     32.66 o 
   3   7  25        3.32        3.63      7.79 o 
  -4   8  25        1.98       11.24     12.85 o 
  -3   8  25        6.08       -4.82     11.78 o 
  -2   8  25       73.60       40.69     13.38 o 
  -1   8  25       15.37        3.66      8.84 o 
   0   8  25        6.66       18.74     10.67 o 
   1   8  25        4.64       -1.39      9.37 o 
   2   8  25       51.41       46.13     16.60 o 
  -3   9  25       49.98       40.69     16.60 o 
  -2   9  25       84.30       52.47     16.60 o 
  -1   9  25        0.23       -7.59      9.38 o 
   0   9  25      256.18      231.43     21.33 o 
   1   9  25       14.13        4.28     12.85 o 
  -7   0  26      646.22      626.39     39.08 o 
  -6   0  26       27.55       30.52     15.53 o 
  -5   0  26       67.29       76.56     18.20 o 
  -4   0  26      206.46      168.64     23.02 o 
  -3   0  26      336.86      396.18     28.37 o 
  -2   0  26      163.56      176.67     22.49 o 
  -1   0  26      160.51      127.95     20.34 o 
   0   0  26       96.91      155.26     21.95 o 
   1   0  26      145.44      150.72     32.12 o 
   2   0  26       20.72       24.09     16.06 o 
   3   0  26      420.10      543.94     38.55 o 
   4   0  26       58.08       85.12     21.95 o 
  -7   1  26        4.23        0.44      9.65 o 
  -6   1  26       59.27       69.60     18.20 o 
  -5   1  26       83.01      131.17     21.42 o 
  -4   1  26       21.16       12.31     12.85 o 
  -3   1  26      195.24      228.61     25.16 o 
  -2   1  26      233.44      292.85     27.84 o 
  -1   1  26        0.36        1.61     10.71 o 
   0   1  26       44.71       53.54     14.46 o 
   1   1  26        9.35        3.29      8.99 o 
   2   1  26       63.75       97.31     11.69 o 
   3   1  26       28.90       20.04      8.84 o 
   4   1  26       56.27       84.66     11.80 o 
  -7   2  26       24.60       45.51     16.60 o 
  -6   2  26       14.04        8.57     13.38 o 
  -5   2  26       95.74      135.99     22.49 o 
  -4   2  26       48.69       48.18     16.60 o 
  -3   2  26      205.91      218.43     24.09 o 
  -2   2  26       15.87       29.45     13.38 o 
  -1   2  26      154.85      174.00     23.02 o 
   0   2  26        7.96       12.31     12.31 o 
   1   2  26      177.54      182.24     29.45 o 
   2   2  26        6.69       11.72      9.70 o 
   3   2  26      185.42      171.95     14.76 o 
   4   2  26       12.33       19.37      9.10 o 
  -6   3  26       42.08       28.37     16.06 o 
  -5   3  26       95.88       89.41     18.74 o 
  -4   3  26      623.57      611.40     35.87 o 
  -3   3  26        7.22       20.88     12.85 o 
  -2   3  26      540.73      600.16     34.26 o 
  -1   3  26        0.28        6.42     10.17 o 
   0   3  26       27.10       50.86     15.53 o 
   1   3  26       14.75        2.73      9.06 o 
   2   3  26      112.58      115.89     12.80 o 
   3   3  26        3.26       12.42      7.85 o 
   4   3  26      297.06      269.05     18.41 o 
  -6   4  26        1.49       -5.89     12.85 o 
  -5   4  26        0.19       44.44     17.13 o 
  -4   4  26       18.37       14.46     12.31 o 
  -3   4  26       30.02       38.55     13.38 o 
  -2   4  26        1.81       17.13     11.78 o 
  -1   4  26      111.41      135.45     21.42 o 
   0   4  26        0.28        3.21     10.71 o 
   1   4  26        6.00        0.07      8.87 o 
   2   4  26       19.80        4.71      7.62 o 
   3   4  26       10.33        0.58      7.62 o 
  -6   5  26      186.65      164.36     25.16 o 
  -5   5  26       49.66       74.42     19.81 o 
  -4   5  26      204.35      178.82     24.63 o 
  -3   5  26       93.18      150.98     23.56 o 
  -2   5  26      220.25      200.77     25.16 o 
  -1   5  26       33.03       30.52     14.46 o 
   0   5  26       46.92       36.56     11.50 o 
   1   5  26       87.76       63.91     18.47 o 
   2   5  26      128.98      107.14     17.65 o 
   3   5  26       17.84        7.09     11.51 o 
  -5   6  26       90.17      107.61     21.95 o 
  -4   6  26        1.86      -10.71     11.24 o 
  -3   6  26      156.74      129.03     20.88 o 
  -2   6  26       40.33       50.33     14.46 o 
  -1   6  26       86.13       86.73     18.20 o 
   0   6  26       38.90       41.47     12.10 o 
   1   6  26       97.87       71.62     13.24 o 
   2   6  26        2.36        4.02      9.90 o 
  -4   7  26       20.36       26.77     13.92 o 
  -3   7  26        0.89       -4.28     11.78 o 
  -2   7  26       88.84      115.64     20.88 o 
  -1   7  26       27.93       11.78     12.85 o 
   0   7  26       43.62       25.93     11.05 o 
   1   7  26       29.73       10.37      9.89 o 
   2   7  26       26.00       27.20     10.69 o 
  -3   8  26       95.53       72.28     17.67 o 
  -2   8  26       13.27       27.84     13.92 o 
  -1   8  26      245.44      237.71     28.37 o 
   0   8  26        9.99       13.22     10.55 o 
  -6   1  27      151.86      140.27     24.09 o 
  -5   1  27        8.65       23.02     14.99 o 
  -4   1  27      315.77      334.61     31.59 o 
  -3   1  27        6.43       -1.07     11.24 o 
  -2   1  27      269.92      299.27     29.45 o 
  -1   1  27       93.35      138.13     21.95 o 
   0   1  27       64.92       65.32     16.60 o 
   1   1  27       42.59       25.01     10.28 o 
   2   1  27      119.03       94.79     11.54 o 
   3   1  27       18.01       27.26      9.36 o 
  -6   2  27        0.40      -11.24     11.24 o 
  -5   2  27        3.63       23.56     14.99 o 
  -4   2  27       72.61       45.51     15.53 o 
  -3   2  27      305.70      235.57     26.23 o 
  -2   2  27       38.85       39.62     13.38 o 
  -1   2  27       96.37       87.27     18.20 o 
   0   2  27        1.20       -4.82      9.64 o 
   1   2  27      118.80      117.83     23.56 o 
   2   2  27        0.02       -0.50      9.72 o 
   3   2  27      121.79      185.54     15.20 o 
  -6   3  27       12.71       14.99     14.99 o 
  -5   3  27        0.13       13.92     13.38 o 
  -4   3  27       76.32       84.05     19.27 o 
  -3   3  27        5.38        4.28     11.24 o 
  -2   3  27       15.87       21.42     12.85 o 
  -1   3  27       65.14       22.49     13.92 o 
   0   3  27       42.72       43.37     15.53 o 
   1   3  27       22.37       21.30     10.55 o 
   2   3  27       39.02       56.76     10.60 o 
   3   3  27       10.86       16.65      9.58 o 
  -5   4  27      334.73      389.75     36.41 o 
  -4   4  27      120.68      113.50     21.42 o 
  -3   4  27      546.74      539.66     35.33 o 
  -2   4  27       14.80        8.57     10.71 o 
  -1   4  27       14.81        6.96     10.17 o 
   0   4  27        6.74       -6.96     10.17 o 
   1   4  27       48.83       24.89     10.20 o 
   2   4  27       11.19       12.26      8.44 o 
  -5   5  27        0.13        8.03     13.38 o 
  -4   5  27       59.32       57.82     17.67 o 
  -3   5  27        1.70       -1.61     10.71 o 
  -2   5  27      105.39       84.59     17.13 o 
  -1   5  27        7.65        1.07     10.17 o 
   0   5  27       83.60       77.63     18.74 o 
   1   5  27        6.66        1.82      9.71 o 
   2   5  27        5.08       23.93     11.17 o 
  -4   6  27       54.93       62.10     18.20 o 
  -3   6  27      159.25      140.27     23.56 o 
  -2   6  27        0.85        8.57     11.78 o 
  -1   6  27       80.21       47.11     14.99 o 
   0   6  27       16.71        9.77     10.00 o 
   1   6  27       68.83       58.35     12.99 o 
  -3   7  27       29.91       14.46     11.78 o 
  -2   7  27      166.11      134.91     21.95 o 
  -1   7  27        8.84       10.71     11.78 o 
   0   7  27      249.20      279.78     31.85 o 
  -5   0  28       15.24      -11.78     12.31 o 
  -4   0  28        0.51       -6.42     11.78 o 
   2   0  28        9.99       39.08     17.13 o 
  -5   1  28       18.95       33.73     14.46 o 
  -4   1  28       77.52       91.55     20.34 o 
  -3   1  28       10.66       16.60     12.85 o 
  -2   1  28       17.94       23.02     13.38 o 
  -1   1  28        1.02       -4.28      9.64 o 
   0   1  28       10.51        1.61     11.78 o 
   1   1  28        0.21       11.78     12.85 o 
   2   1  28        3.17        8.09      8.50 o 
  -5   2  28      351.85      375.83     35.87 o 
  -4   2  28       26.60       54.61     17.13 o 
  -3   2  28      177.41      201.84     25.70 o 
  -2   2  28       87.34      103.33     18.74 o 
  -1   2  28       77.94       70.13     16.60 o 
   0   2  28        1.01        2.68     12.31 o 
   1   2  28       86.83       83.58     14.33 o 
   2   2  28       17.07       15.05      8.79 o 
  -5   3  28       30.96       54.07     18.20 o 
  -4   3  28      693.12      603.90     37.48 o 
  -3   3  28        0.05       23.02     13.38 o 
  -2   3  28      242.51      177.21     23.56 o 
  -1   3  28        3.13        8.57     11.78 o 
   0   3  28       63.46       43.90     16.06 o 
   1   3  28       42.97       56.44     12.34 o 
   2   3  28      125.33      137.17     17.20 o 
  -4   4  28        0.09      -11.78     11.78 o 
  -3   4  28       14.14       25.70     15.53 o 
  -2   4  28        0.41       -1.07     11.78 o 
  -1   4  28       86.34       92.08     19.81 o 
   0   4  28        6.22        6.42     12.31 o 
   1   4  28        1.64        0.20      9.38 o 
  -3   5  28        2.29        6.42     11.78 o 
  -2   5  28      131.13      181.49     24.63 o 
  -1   5  28        0.29       -7.50     10.17 o 
   0   5  28        0.95       -2.68     10.71 o 
  -2   6  28        3.96        4.28     10.71 o 
  -1   6  28       52.76       42.29     16.06 o 
  -4   1  29      273.28      282.14     31.05 o 
  -3   1  29       77.95       99.04     20.34 o 
  -2   1  29       92.72      100.12     19.27 o 
  -1   1  29        0.46        3.75     11.78 o 
   0   1  29       43.74       62.10     17.13 o 
   1   1  29        3.12       -4.82     12.31 o 
  -4   2  29       18.39       26.23     14.99 o 
  -3   2  29      436.80      470.60     33.73 o 
  -2   2  29        1.46      -10.71     10.71 o 
  -1   2  29      124.56      132.24     21.95 o 
   0   2  29       10.85        4.28     12.31 o 
   1   2  29        5.22        5.89     13.38 o 
  -3   3  29       25.65       31.59     14.99 o 
  -2   3  29       11.19       23.02     13.38 o 
  -1   3  29        7.39        8.57     12.85 o 
   0   3  29       12.02        7.50     12.85 o 
  -2   4  29       26.21       23.02     13.92 o 
  -1   4  29      229.88      244.67     28.91 o 
                                                 
